# Supplementary material for: qByte: An open-source isothermal fluorimeter for democratizing analysis of nucleic acids, proteins and cells
Source: PLoS Biol. 2025 May 28;23(5):e3003199. doi: 10.1371/journal.pbio.3003199 (PMC12157786; doi:10.1371/journal.pbio.3003199)
Supplement: S2 File — (XLSX) [file pbio.3003199.s002.xlsx]

## Sheet: Methodology
For each condition in which means and error bars are reported, the mean signal was calculated by averaging replicate measurements at each concentration, and the error bars represent the standard deviation across replicates. In the final calibration datasets, the error bars shown in the manuscript account for both intra-replicate variability and variability across experimental repeats, reflecting …
Whenever time-to-threshold was calculated, the threshold was defined as 10% of the maximum fluorescence signal observed in the corresponding dataset.
Melting curves were computed using the device's internal automatic implemented algorithm (either qByte or the BioRad thermocyclers). For details on the specific methods used, please refer to the repository or the manufacturers' manual.
The sheets in this file are named according to the figures that are generated from that data.

## Sheet: 2A
minutes	qByte_neg_rep1	qByte_neg_rep2	qByte_1 ng_rep1	qByte_1 ng_rep2	qByte_0.1 ng_rep1	qByte_0.1 ng_rep2	qByte_10 ng_rep1	qByte_10 ng_rep2	Thermocycler_neg_rep3	Thermocycler_neg_rep4	Thermocycler_1 ng_rep3	Thermocycler_1 ng_rep4	Thermocycler_0.1 ng_rep3	Thermocycler_0.1 ng_rep4	Thermocycler_10 ng_rep3	Thermocycler_10 ng_rep4
0.3	-1.07	1.08	9.24	10.79	7.22	18.74	19.51	19.69	0.54	29.9	18.63	11.08	5.17	32.12	17.14	24.58
1.1	-2.76	1	3.37	4.73	9.76	12.77	5.85	15.16	-7.08	42.28	13.29	2.92	6.71	0.18	9.57	12.23
1.9	-7.76	1.77	2.52	-0.23	8.32	10.89	19.27	11.86	-5.3	53.7	8.27	-2.62	-3.04	-34.12	10.97	8.34
2.7	-8.62	3.95	-6.54	-9.15	3.05	6.54	2.7	7.19	-8.46	58.06	2.84	-5.61	-5.95	-57.21	-1.42	10.48
3.5	-9.72	3.11	-10.77	-11.43	-0.55	1.33	13.47	-0.11	-11.41	67.95	1.28	-7.33	-7.38	-77.52	-4.6	-3.91
4.3	-7.87	3.03	-13.76	-18.31	-2.35	-0.52	8.97	0.92	-13.65	72.08	-6.17	-14.57	-17.69	-92.53	-5.58	-10.19
5.1	-14.16	-1.73	-18.18	-18.46	-2.31	0.24	1.66	-1.13	-11.93	82.83	-10.18	-15.7	-18.19	-86.78	-14.08	-18.44
5.9	-6.49	1.9	-20.8	-23.87	1.13	-9.56	-3.85	-5.76	-11.35	85.86	-10.3	-14.94	-18.61	-74.75	-20.68	-23.73
6.7	-11.85	2.78	-24.45	-25.03	-3.85	-9.09	-13.15	-8.3	-11.47	94.75	-21.23	-18.98	-22.46	-52.58	-23.42	-33.45
7.5	-11.5	1.22	-22.68	-30.23	-4.07	-13.83	-18.85	-12.69	-6.35	99.49	-25.61	-20.91	-23.09	-13.34	-28.93	-40.38
8.3	-7.51	-2.67	-25.58	-35.29	-0.91	-17.79	27.73	-6.9	-3.11	102.67	-29.4	-20.6	-20.81	-18.31	-35.08	-40.13
9.1	-5.12	3.97	-23.91	-35.2	-10.23	-18.73	56.33	0	-2.51	109.1	-32.18	-26.13	-22.19	-17.4	-32.89	-26.52
9.9	-4.92	4.59	-33.18	-37.29	-7.91	-23.3	93.94	53.51	-1.88	117.76	-40.7	-21.15	-22.47	-8.66	-20.87	23.52
10.7	0.71	3.06	-24.42	-14.63	-5.75	-27.26	226.36	179.5	-1.71	117.76	-37.01	-17.2	-17.01	-21.22	22.44	161.86
11.5	4.9	4.74	-11.63	26.89	10.82	-29.75	519.18	533.51	4.81	126.52	-24.26	-4.02	-5.24	-27.82	147.9	520.44
12.3	2	4.47	29.47	175.81	68.74	-32.77	1214.56	1309.11	5.84	129.32	27.36	21.34	32.15	-25.74	512.53	1334.08
13.1	8.17	5.95	142.15	599.65	178.31	-33.02	2546.26	2730.62	4.61	132.91	189.37	106.51	119.56	-18.84	1384.8	2862.69
13.9	7.08	13.08	444.45	1607.53	415.38	-34.18	4532.86	4814.51	13.25	138.96	576.41	306.57	308.45	-0.56	3082.38	5119.47
14.7	12.51	11.26	1132.32	3503.19	808.65	-32.56	6824.07	7007.93	10.34	142.39	1368.48	764.49	695.13	70.14	5729.7	7738.96
15.5	9.56	5.46	2406.8	6016.76	1445.07	-24.06	8937.84	8978.62	19.42	153.44	2752.17	1626.02	1313.01	233.67	8649.13	10088.9
16.3	19.56	6.3	4351.61	8457.92	2549.41	2.35	10768.6	10597.4	29.36	157.69	4845.74	3038.01	2174.29	563.49	11244.8	12017.7
17.1	23.16	14.72	6935.6	10653.7	3952.86	58.62	12301.4	11877.7	26.4	163.39	7615.98	5030.05	3174.09	1182.45	13355.3	13500.1
17.9	29.16	13.81	9400.51	12517.3	5132.78	178.39	13621.2	12899.4	29.34	165.96	10268.9	7092.8	4208.53	2208.11	15005.8	14689.9
18.7	25.16	15.06	11600.2	14092.7	6309.49	352.23	14804.2	13751.4	38.56	172.89	12666.9	8938.85	5258.71	3668.47	16341.7	15701.9
19.5	35.79	17.86	13383	15426.9	7509.5	648.25	15823.2	14486.8	36.5	180.59	14657.4	10456.3	6324.92	5480.22	17474	16594.9
20.3	37.11	18.02	14854.6	16598	8829.34	1080.99	16710.5	15133.3	45.9	186.77	16362.3	11694.9	7446.89	7234.52	18489.7	17398.4
21.1	38.27	19.45	16095.8	17611.9	10250.1	1795.11	17455.8	15704.1	48.04	191.39	17864.9	12747.7	8612.35	8918.07	19405.5	18107.2
21.9	45.21	24.39	17171.3	18526.6	11696.2	2965.21	18143.4	16202.5	50.34	198.73	19221.4	13676.8	9795.64	10541.6	20223.9	18740.5
22.7	45.32	24.14	18091.8	19299.8	13130.3	5149.43	18757.8	16660.3	55.01	205.46	20432.4	14501.8	10962.3	12135	20948.3	19303.5
23.5	52.11	18.06	18893	19991.7	14510.2	7636.7	19339.2	17086.9	60.24	207.29	21514.4	15231.2	12107.7	13691.2	21612.7	19836.2
24.3	62.67	22.54	19605.4	20610.2	15851	9907.39	19863.1	17488.8	62.57	220.2	22491.7	15899.8	13235.5	15167.6	22239.9	20329.1
25.1	62.54	19.43	20247.3	21195.2	17058.5	11886.7	20323.3	17846.3	67.04	223.86	23360	16510.6	14314.2	16499.5	22814.6	20778.4
25.9	65.31	30.58	20833	21737.4	18164.5	13708.5	20720.5	18174	72.81	237.46	24159.2	17086.4	15342.9	17674	23338.4	21180
26.7	67.29	24.52	21372.5	22252.6	19143.8	15308.6	21059.3	18481.3	80.76	235.19	24885	17623.9	16315.8	18724.6	23823.1	21558.5
27.5	76.57	31.08	21882.2	22713.8	20039.6	16664	21378.2	18769.4	87.35	242.56	25579	18129.6	17239.8	19684.1	24264.5	21903.8
28.3	83.32	29.67	22337.8	23156.4	20800	17783.8	21632.7	19050.5	86.4	247.32	26215.4	18602	18124.1	20572	24672.2	22220.2
29.1	83.2	34.4	22771	23564.8	21510.6	18707.8	21880.7	19328.7	94.46	257.75	26813.2	19054.4	18974.9	21406.4	25042	22502.9
29.9	87.18	32.61	23162.1	23972.7	22158.6	19500.9	22096.4	19620.1	97.97	262.52	27366.9	19490.4	19820	22196.7	25398	22774.9
30.7	94.49	35.31	23540.1	24355.7	22787.1	20146.1	22329.2	19893.7	101.65	267.44	27887.6	19902.4	20634.5	22950	25727.5	23026.8
31.5	96.03	34.4	23879.5	24717.4	23357.3	20694.6	22548.2	20152	109.1	272.22	28376.2	20295.7	21427.3	23671.9	26048	23277.6
32.3	102.12	38.21	24204.2	25067.9	23889.1	21190.7	22749.4	20401.8	116.27	280.58	28833.9	20665.5	22177.1	24373.8	26364.6	23516.6
33.1	109.49	39.69	24517.4	25397.1	24402.8	21651.2	22945.2	20642.1	124	289.41	29263.5	21026.4	22888.2	25064.9	26682.3	23751.9
33.9	115.54	36.82	24839.6	25715.9	24927.7	22071.3	23124.7	20873.3	128.68	295.11	29677.3	21372.7	23558.1	25724.7	27009.7	23983.2
34.7	116.77	43.14	25152.2	26008.8	25444.2	22452.6	23337	21042.3	135.75	294.61	30061	21712.8	24160.1	26327.4	27320.9	24203.7
35.5	128.32	44.45	25457.3	26287.4	25924.3	22842.9	23527.7	21233.8	142.22	308.44	30419.1	22038.5	24717.6	26867.1	27625.8	24418.1
36.3	134.39	45.18	25740	26545.4	26360.5	23220.7	23741.1	21396	144.18	312.81	30755.5	22345.5	25223.8	27352	27905.6	24620
37.1	136.14	49.48	26020.8	26764.7	26776.2	23565	23932.7	21549	159.97	323.65	31073.3	22648	25705.4	27816.5	28184.9	24821.1
37.9	143.46	50.96	26288	26974.8	27178.3	23864.1	24122.2	21672.5	159.29	325.56	31392.2	22925.3	26163.3	28237.4	28453.2	25019
38.7	147.52	49.41	26559.2	27183.4	27560.9	24150.8	24297.1	21805.9	164.43	328.63	31698.1	23194.9	26603.6	28630.2	28717	25209.2
39.5	153.3	53.51	26805.9	27402.9	27891.8	24424.2	24447.5	21944.4	172.76	340.45	32003.8	23443.2	27019.6	29001.3	28971.7	25394.5
40.3	158.84	57.22	27068.4	27574.8	28215.8	24672.5	24622.5	22080.2	176.72	341.75	32287.8	23688.4	27426.8	29369.4	29219.5	25573.9
41.1	162.24	55.99	27317.4	27729.1	28521.3	24876.6	24785.1	22186.8	183.54	350.9	32565.8	23923.1	27805.2	29721.1	29464.5	25752.4
41.9	174.2	53.97	27577	27871	28831.6	25069.5	24960.5	22312.2	192.22	359.18	32829.4	24139.7	28182.5	30046	29698.3	25923.6
42.7	177.31	57.95	27825.1	28019.3	29103.8	25238.6	25128.4	22393.9	200.99	362.76	33074.7	24347.5	28536.5	30351.3	29920.6	26097.2
43.5	183.66	58.48	28054.1	28136.2	29348.7	25408.3	25281.6	22498.7	202.16	372.65	33300.2	24538.1	28872.1	30642.5	30129.9	26258.2
44.3	186.39	56.67	28279.7	28253.8	29560.5	25562.4	25434.2	22580.1	208.69	374.76	33502.4	24723.3	29193.2	30932.2	30327.2	26414.4
45.1	195.95	60.28	28494.7	28364.8	29772.2	25712.5	25568.3	22673.4	218.84	382.69	33683.2	24890.4	29487.1	31206.1	30503.4	26544.7
45.9	203.04	62.93	28694.3	28499.9	29950.7	25868.3	25679.5	22753.5	224.79	389.1	33848.2	25035.8	29776.7	31468.6	30671.8	26670
46.7	206.5	64.69	28877.4	28619.8	30108.3	26005	25784.9	22825.9	227.28	398.04	33999.5	25177.8	30037	31721.3	30829.6	26789.1
47.5	213.46	64.4	29029	28717	30229	26143	25871.9	22897.1	235.88	404.36	34143.1	25304.3	30279.4	31966.3	30984.9	26901
48.3	216.25	69.61	29180.8	28783.9	30352.9	26250.3	25983.6	22949.3	245.31	410.34	34278.1	25426.6	30506.1	32197.8	31122.5	27005.1
49.1	228.69	68.86	29331.5	28847.4	30500.3	26347.8	26096.5	22997.8	255.18	418.03	34402.2	25535.2	30713.2	32403.5	31245.2	27101.7
49.9	228.07	70.38	29470	28933.5	30621.3	26457.9	26178.7	23048.1	256.41	424.65	34526.8	25640.5	30911.9	32595	31358.8	27197.9
50.7	235.84	70.69	29604.4	29029.6	30729.9	26579.6	26261.6	23107.4	263.03	432.07	34637.6	25746.6	31083.5	32771.8	31476.3	27292.7
51.5	244.18	73.19	29704.9	29125	30800.1	26704.9	26317.9	23159.7	272.46	434.83	34758.8	25831.1	31258.7	32926.7	31593.1	27379.9
52.3	246.24	79.06	29827.3	29188.2	30888.3	26799.5	26411.1	23209.1	278.84	444.15	34871.9	25923.3	31404.9	33069.6	31704.2	27464.9
53.1	258.02	77.38	29939	29246.4	30962.7	26887	26484.1	23244.5	283.95	450.05	34984.8	26008.9	31549.2	33202.7	31797.7	27535.3
53.9	265.66	78.49	30054	29302.7	31035.7	26970.5	26560.5	23315.1	292.67	452.4	35076.7	26096.1	31671.1	33348.2	31884	27618.2
54.7	270.24	84.54	30144.9	29378.2	31088.1	27062	26617.3	23363.5	297.19	466.04	35153.7	26175.5	31782.8	33472.1	31969.5	27701.6
55.5	274.07	87.55	30233.7	29427.2	31158.7	27139.3	26665.5	23429.6	307.06	474.56	35233	26253.4	31891.7	33600.4	32055	27791.9
56.3	288.57	90.88	30305.6	29488.6	31196.1	27228.8	26710.9	23466.1	313.11	480.17	35309.9	26319.6	32000.7	33696.1	32143.8	27867.7
57.1	287.77	94.96	30387.2	29525.7	31235.2	27287.7	26775.9	23471.8	321.89	488.55	35395.3	26376	32111.6	33787.1	32224.6	27942.7
57.9	296.11	96.06	30461.3	29588	31229.7	27382.6	26812.8	23496.5	326.24	493.44	35458	26420.6	32200.9	33857.5	32298.8	28009.8
58.7	300.35	90.9	30537.5	29612.5	31247.3	27416.4	26884.3	23508.9	334.69	501.51	35526.2	26468.5	32281.3	33932.8	32359.3	28081
59.5	310.1	101.77	30594	29625.3	31253.3	27460	26920.7	23554.4	341.13	510.78	35568.8	26512.2	32364.2	34007.1	32426	28145.1
60.3	315.42	101.29	30664.8	29633.5	31236	27477.4	26969.6	23545.4	348.5	520.67	35622	26549.3	32438.6	34080.5	32481.2	28218.7
61.1	327.23	98.23	30716.6	29656.1	31203.3	27521.9	26990.7	23544.1	361.57	521.69	35661	26588.7	32502	34153.7	32543.2	28288.4
61.9	330.06	102.71	30765.1	29700.1	31135.3	27563.8	27013.9	23549.8	365.73	533.83	35700.7	26612.7	32550.7	34214.4	32594	28363.9
62.7	334.27	109.96	30788.3	29731.5	31074.8	27596.6	27056.9	23566.9	372.14	544.75	35725.5	26636.6	32597.8	34264.1	32642.8	28425.3
63.5	342.24	112.62	30827.7	29756.6	30993.3	27638.6	27060.8	23570.2	377.88	547.58	35741.4	26635.1	32633.3	34302.2	32684.2	28487.9
64.3	349.06	117.91	30867.2	29776.3	30953.1	27649.7	27086.8	23568.9	383.68	556.55	35754.3	26636.2	32655.3	34335.6	32722.7	28561.8
65.1	361.57	118.72	30900.2	29791.8	30919.6	27639.5	27084.9	23568.4	394.66	565.47	35759.5	26630.1	32665.6	34379.3	32750.4	28651.7
65.9	369.27	119.58	30923.6	29795.8	30893.7	27612.6	27095.8	23582	402.21	576.07	35743.2	26639.1	32669.9	34400	32785.1	28743
66.7	371.19	119.82	30937	29794.4	30846.1	27599.5	27084.6	23592	413.62	586.45	35708.9	26651.5	32674.1	34405.8	32829.3	28827.1

## Sheet: 2B
For Figure 2B, we set a fluorescence threshold at 10% of the maximum signal observed in the data from Figure 2A. (We did it individually for each device, thermocycler & qByte) For each channel, we determined the time point at which the signal crossed this threshold. We then calculated the mean and standard deviation of the threshold-crossing times across replicates, and plotted the results side b…

## Sheet: 2C top
Min	200 RNA copies	200 RNA copies	20 RNA copies	20 RNA copies	2 RNA copies	2 RNA copies	Negative control	Negative control
1.58333	1.00322	1.02614	1.02572	1.01917	1.01262	0.994239	0.993636	1.01893
3.08333	0.973205	1.0098	1.03165	1.02065	1.01682	0.995062	1.02307	1.02475
4.58333	0.958199	0.985294	1.02671	1.00737	1.01577	1	1.02546	1.03403
6.08333	0.944266	0.96732	1.02572	1.00442	1.01052	1	1.02466	1.02045
7.58333	0.938907	0.949346	1.01978	0.998525	1.00736	1.00082	1.02148	1.03721
9.08333	0.936763	0.954248	1.01978	0.998525	1.00946	1.00329	1.02228	1.02524
10.5833	0.958199	0.960784	1.01583	1.00295	1.00736	1.00658	1.02148	1.02676
12.0833	1.10718	1.13562	1.01879	1.0177	1.00841	1.01152	1.01909	1.03501
13.5833	1.33976	1.45588	1.03956	1.08702	1.01682	1.03457	1.01989	1.02079
15.0833	1.58521	1.73529	1.11869	1.23156	1.04206	1.08313	1.01671	1.03806
16.5833	1.91426	2.06699	1.30267	1.45575	1.09674	1.16214	1.01671	1.02572
18.0833	2.10825	2.31373	1.52324	1.74926	1.19033	1.28889	1.01591	1.0318
19.5833	2.24116	2.45098	1.77151	2.11357	1.34595	1.4856	1.01432	1.0318
21.0833	2.33762	2.51797	2.18892	2.41888	1.59727	1.7144	1.01512	1.03037
22.5833	2.39657	2.60948	2.44016	2.60472	1.89274	1.94239	1.01352	1.01345
23.8333	2.44695	2.69608	2.56231	2.7146	2.16246	2.14074	1.01432	1.02229
25.0833	2.48767	2.69935	2.64095	2.76844	2.36803	2.31852	1.01352	1.02738
26.5833	2.52626	2.77124	2.72601	2.84808	2.54048	2.50123	1.01432	1.02268
28.0833	2.55305	2.73693	2.78437	2.88348	2.64353	2.68642	1.01273	1.02393
29.5833	2.58521	2.78595	2.84471	2.93805	2.73607	2.85432	1.01193	1.02562
31.0833	2.60986	2.80229	2.89219	2.9646	2.79495	2.96543	1.01273	1.02744
32.5833	2.62701	2.83007	2.93076	3.00442	2.85174	3.04774	1.01352	1.03399
34.0833	2.64416	2.86765	2.97626	3.04572	2.90221	3.11687	1.01352	1.03157
35.5833	2.66667	2.89216	3.00692	3.07375	2.94427	3.1786	1.01432	1.01912
37.0833	2.67738	2.87255	3.03561	3.08555	2.98107	3.23292	1.01432	1.0346
38.5833	2.69132	2.85458	3.06034	3.09292	3.00631	3.28477	1.02068	1.02809
40.0833	2.7074	2.89216	3.09199	3.12979	3.04101	3.33086	1.04057	1.02479
41.5833	2.72133	2.96405	3.12364	3.16814	3.07571	3.37202	1.08671	1.03627
43.0833	2.7299	2.9232	3.13353	3.17257	3.09464	3.41317	1.1615	1.0317
44.5833	2.73741	2.96242	3.16716	3.20059	3.13039	3.4535	1.27208	1.02836

## Sheet: 2C bottom
Min	Negative_rep1	Negative_rep2	5 ng_rep1	5 ng_rep2	7.5 fg_rep1	7.5 fg_rep2	24 ng_rep1	24 ng_rep2
4.33333	0	0	0	0	0	0	0	0
4.5	-4	0	0	15	18	-10	15	-8
4.66667	15	-1	-4	25	38	-5	49	-10
4.83333	34	11	-22	25	50	-2	66	-2
5	38	21	-38	19	48	-10	63	15
5.16667	43	20	-40	23	37	-14	62	44
5.33333	45	24	-44	35	39	-10	74	58
5.5	44	32	-55	35	46	-16	78	55
5.66667	44	45	-74	26	43	-44	69	57
5.83333	47	48	-87	22	42	-66	71	63
6	54	32	-83	18	40	-79	92	56
6.16667	63	41	-76	13	40	-90	109	55
6.33333	64	70	-85	14	53	-81	111	81
6.5	56	77	-111	14	63	-69	109	104
6.66667	51	70	-143	12	64	-78	104	111
6.83333	59	78	-157	21	66	-89	110	131
7.01667	63	97	-154	41	67	-84	126	156
7.18333	65	105	-139	61	62	-73	140	181
7.35	64	100	-114	67	63	-68	145	212
7.51667	54	102	-113	58	62	-67	132	244
7.68333	31	113	-131	47	61	-66	110	272
7.85	22	121	-134	44	70	-59	103	302
8.01667	23	121	-134	44	82	-63	103	333
8.18333	35	124	-130	52	96	-85	110	356
8.35	50	132	-115	69	114	-91	130	387
8.51667	54	146	-104	87	124	-75	143	438
8.68333	43	172	-102	92	129	-60	145	498
8.85	42	193	-104	86	133	-54	165	552
9.01667	48	206	-100	98	125	-55	187	601
9.18333	44	209	-87	121	119	-61	182	659
9.35	36	204	-81	137	130	-71	161	718
9.51667	44	201	-84	154	147	-79	165	773
9.68333	52	206	-79	174	149	-74	192	841
9.85	51	207	-72	182	140	-72	215	919
10.0167	57	208	-66	195	142	-81	243	998
10.1833	72	219	-57	220	155	-89	282	1088
10.35	89	228	-51	236	167	-92	305	1184
10.5167	109	226	-38	245	176	-94	331	1284
10.6833	128	216	-31	260	182	-95	381	1397
10.85	143	215	-22	283	190	-92	434	1517
11.0167	152	225	0	311	198	-93	482	1636
11.1833	140	229	12	333	200	-102	528	1751
11.35	112	234	15	363	202	-95	609	1888
11.5167	110	241	33	404	212	-84	737	2037
11.6833	122	248	57	446	227	-90	881	2184
11.85	132	256	68	489	243	-100	1026	2328
12.0167	137	262	72	531	258	-99	1181	2490
12.1833	130	284	78	575	261	-88	1351	2674
12.35	124	309	92	626	264	-79	1549	2850
12.5167	128	323	125	681	278	-77	1785	3020
12.6833	139	334	170	739	294	-76	2061	3197
12.85	151	342	204	794	296	-67	2354	3374
13.0167	159	346	238	865	297	-65	2661	3552
13.1833	145	351	279	958	315	-68	2965	3732
13.35	132	354	320	1053	343	-59	3269	3913
13.5167	141	369	368	1146	369	-42	3586	4109
13.6833	161	385	421	1231	393	-36	3898	4301
13.85	178	391	483	1311	411	-39	4194	4472
14.0167	190	396	555	1422	429	-35	4489	4653
14.1833	205	402	625	1560	440	-26	4768	4849
14.35	221	410	706	1687	441	-24	5021	5025
14.5167	219	421	805	1807	443	-27	5261	5190
14.6833	209	426	911	1932	461	-32	5510	5360
14.85	213	434	1036	2070	494	-34	5754	5526
15.0167	216	439	1188	2213	533	-33	5970	5680
15.1833	215	433	1345	2353	564	-44	6178	5827
15.35	223	432	1506	2501	595	-51	6378	5970
15.5167	237	447	1680	2659	609	-54	6554	6106
15.6833	253	458	1875	2807	615	-59	6723	6242
15.85	267	459	2077	2941	638	-56	6872	6390
16.0167	273	468	2282	3084	677	-49	7006	6542
16.1833	271	479	2503	3245	719	-52	7143	6672
16.35	277	478	2750	3419	769	-61	7289	6782
16.5167	295	480	3019	3586	824	-64	7432	6902
16.6833	321	495	3288	3749	876	-60	7573	7035
16.85	351	511	3548	3913	931	-47	7713	7153
17.0167	370	516	3801	4079	980	-27	7831	7259
17.1833	363	516	4049	4260	1029	-1	7917	7375
17.35	348	516	4291	4449	1089	11	7988	7498
17.5167	345	528	4540	4630	1155	10	8060	7605
17.6833	360	547	4804	4798	1223	-3	8137	7685
17.85	388	555	5063	4966	1303	-20	8220	7748
18.0167	404	559	5319	5134	1389	-12	8286	7831
18.1833	407	570	5573	5298	1479	9	8337	7938
18.35	410	584	5809	5448	1572	13	8386	8039
18.5167	423	585	6033	5594	1672	-5	8439	8118
18.6833	437	581	6257	5739	1790	-10	8515	8189
18.85	449	580	6480	5876	1926	4	8602	8267
19.0167	464	590	6712	6003	2074	6	8668	8324
19.1833	484	600	6944	6116	2235	-15	8715	8351
19.35	499	603	7153	6228	2390	-32	8759	8398
19.5167	499	604	7345	6331	2533	-25	8806	8459
19.6833	503	605	7537	6426	2679	-7	8858	8503
19.85	520	603	7729	6534	2837	6	8904	8548
20.0167	548	615	7924	6653	3006	11	8945	8613
20.1833	583	639	8120	6767	3186	17	8989	8690
20.35	606	661	8308	6869	3365	26	9039	8760
20.5167	598	674	8474	6964	3535	35	9063	8815
20.6833	590	679	8635	7056	3717	43	9083	8858
20.85	603	681	8802	7141	3923	49	9123	8896
21.0167	634	685	8956	7229	4132	58	9159	8937
21.1833	657	692	9092	7329	4319	74	9174	8992
21.35	686	698	9237	7421	4495	100	9207	9041
21.5167	714	701	9376	7487	4688	109	9254	9066
21.6833	711	700	9503	7538	4883	98	9279	9087
21.85	710	709	9636	7600	5060	99	9307	9116
22.0167	729	728	9765	7675	5235	122	9348	9142
22.1833	746	743	9880	7758	5411	149	9370	9173
22.35	759	746	9979	7842	5587	160	9383	9210
22.5167	773	744	10069	7909	5758	161	9405	9247
22.6833	771	746	10164	7958	5913	158	9422	9280
22.85	772	752	10263	8002	6073	160	9444	9304
23.0167	791	761	10364	8045	6240	171	9464	9338
23.1833	820	768	10464	8080	6390	182	9478	9383
23.35	856	775	10553	8118	6543	191	9510	9426
23.5167	896	789	10635	8174	6708	210	9556	9479
23.6833	915	808	10709	8245	6864	242	9582	9532
23.85	912	825	10762	8305	6997	285	9585	9576
24.0167	925	840	10811	8342	7118	312	9605	9620
24.1833	962	838	10858	8364	7239	315	9646	9663
24.35	979	831	10901	8386	7355	323	9678	9713
24.5167	977	843	10949	8428	7463	352	9699	9794
24.6833	988	864	11000	8475	7566	387	9743	9877
24.85	1016	870	11045	8521	7673	425	9791	9944
25.0167	1032	865	11085	8563	7781	466	9814	10005
25.1833	1038	875	11118	8609	7871	505	9821	10071
25.35	1062	895	11157	8657	7946	553	9849	10129
25.5167	1098	907	11203	8692	8035	602	9888	10159
25.6833	1134	913	11242	8725	8133	646	9917	10185
25.85	1146	924	11265	8772	8216	707	9949	10249
26.0167	1161	943	11296	8821	8287	780	9995	10335
26.1833	1189	952	11332	8851	8353	862	10035	10426
26.35	1219	953	11364	8871	8431	943	10070	10508
26.5167	1257	965	11400	8890	8519	1026	10118	10574
26.6833	1275	970	11432	8910	8588	1115	10157	10637
26.85	1286	961	11447	8940	8628	1202	10179	10700
27.0167	1323	961	11461	8972	8668	1287	10223	10763
27.1833	1365	977	11486	8999	8725	1395	10278	10828
27.35	1395	990	11515	9033	8783	1530	10313	10886
27.5167	1427	997	11543	9079	8835	1654	10342	10923
27.6833	1465	1008	11554	9138	8882	1762	10366	10948
27.85	1509	1028	11571	9195	8935	1891	10399	10983
28.0167	1551	1046	11603	9238	9004	2036	10437	11022
28.1833	1580	1049	11637	9294	9059	2176	10473	11054
28.35	1609	1045	11663	9365	9103	2323	10507	11082
28.5167	1644	1040	11668	9437	9145	2487	10525	11118
28.6833	1696	1040	11673	9500	9176	2657	10547	11155
28.85	1772	1055	11697	9564	9206	2821	10592	11186
29.0167	1848	1066	11741	9631	9249	2979	10645	11226
29.1833	1912	1066	11785	9690	9299	3132	10680	11274
29.35	1973	1066	11825	9749	9346	3294	10706	11312
29.5167	2039	1077	11861	9829	9402	3477	10734	11347
29.6833	2110	1084	11884	9920	9460	3669	10756	11374
29.85	2184	1091	11904	10011	9492	3856	10775	11401
30.0167	2267	1107	11937	10096	9495	4033	10788	11433
30.1833	2351	1126	11966	10164	9496	4200	10794	11474
30.35	2438	1140	11993	10219	9523	4361	10811	11516
30.5167	2516	1157	12030	10286	9568	4527	10847	11543
30.6833	2597	1161	12080	10369	9608	4694	10888	11556
30.85	2683	1153	12123	10435	9643	4849	10916	11571
31.0167	2770	1152	12160	10476	9678	5001	10924	11600
31.1833	2843	1160	12196	10518	9706	5160	10916	11634
31.35	2908	1160	12230	10564	9718	5317	10919	11653
31.5167	2990	1162	12278	10602	9735	5465	10951	11668
31.6833	3089	1179	12331	10628	9771	5599	10991	11688
31.85	3185	1194	12363	10661	9825	5728	11032	11697

## Sheet: 2D
Min	0nM	0nM	1nM	1nM	10nM	10nM	100nM	100nM
2	0	0	0	0	0	0	0	0
3	-2	7	14	18.1159	70	59	93	64
4	-7	19	40	52.2265	200	169	265	183
5	-14	33	76	98.8723	375	315	495	343
6	-20	45	117	154.367	576	481	754	525
7	-26	55	161	215.532	785	653	1017	713
8	-30	62	206	279.912	988	816	1265	892
9	-31	68	252	345.596	1174	964	1486	1055
10	-29	73	298	410.97	1338	1092	1673	1196
11	-27	77	343	474.568	1476	1199	1825	1313
12	-23	81	386	535.123	1589	1284	1943	1407
13	-21	83	429	591.714	1679	1350	2033	1479
14	-19	84	473	643.919	1749	1400	2100	1534
15	-17	84	516	691.859	1803	1437	2149	1573
16	-16	83	561	736.107	1845	1465	2184	1601
17	-14	81	606	777.43	1877	1486	2210	1621
18	-12	80	653	816.527	1903	1501	2229	1636
19	-8	80	698	853.882	1923	1513	2244	1647
20	-4	81	744	889.788	1940	1522	2256	1656
21	1	83	788	924.523	1954	1530	2267	1663
22	6	86	830	958.589	1965	1536	2278	1670
23	9	88	871	992.775	1973	1541	2289	1676
24	10	90	911	1028.05	1978	1545	2299	1679
25	8	89	949	1065.31	1980	1548	2306	1681
26	5	88	986	1105.09	1980	1549	2311	1680
27	1	85	1023	1147.34	1979	1549	2313	1677
28	-4	83	1059	1191.42	1977	1548	2312	1673
29	-7	81	1096	1236.13	1975	1547	2309	1669
30	-10	80	1133	1280.08	1973	1546	2306	1664
31	-11	79	1169	1322.13	1971	1545	2303	1661
32	-11	79	1205	1361.78	1970	1545	2301	1659
33	-9	79	1240	1399.15	1970	1545	2300	1658
34	-7	79	1274	1434.73	1971	1545	2300	1659
35	-5	78	1308	1469	1972	1547	2301	1661
36	-3	77	1339	1502.18	1972	1549	2300	1663
37	-1	76	1370	1534.13	1972	1552	2297	1664
38	0	76	1399	1564.43	1971	1554	2292	1664
39	1	77	1428	1592.57	1970	1555	2286	1663
40	0	78	1456	1618.3	1968	1555	2281	1660
41	-1	79	1483	1642.09	1966	1555	2277	1657
42	-2	79	1510	1665.35	1965	1554	2274	1655

## Sheet: 2E
Min	10.7uM	10.7uM	5.37uM	5.37uM	2.7uM	2.7uM	9uM (Unspecific RNA)	9uM (Unspecific RNA)	No toeholds	No toeholds
0.5	0.998515	0.997612	0.997526	0.995926	0.998136	1.00079	0.997755	0.999425	0.992904	0.996945
1	0.996004	0.996081	0.994448	0.992126	0.995858	1.00041	0.99362	0.999636	0.983357	0.993506
1.5	0.994544	0.995437	0.992717	0.990204	0.994649	0.999855	0.989069	1.00009	0.974681	0.990855
2	0.994246	0.993501	0.99097	0.988547	0.993926	0.999134	0.985255	0.999451	0.966624	0.987164
2.5	0.993935	0.991964	0.986647	0.988055	0.992201	0.998232	0.982149	0.998424	0.958648	0.98282
3	0.994123	0.990282	0.982158	0.989293	0.990731	0.998226	0.981184	0.997245	0.951158	0.980136
3.5	0.994395	0.987831	0.980653	0.989365	0.990649	0.998722	0.980747	0.995304	0.944912	0.978531
4	0.993829	0.986934	0.978871	0.987713	0.990218	0.998981	0.979635	0.994754	0.939728	0.97721
4.5	0.992807	0.98695	0.976923	0.985019	0.98909	0.999448	0.98023	0.994474	0.935276	0.975899
5	0.992525	0.986294	0.976358	0.982397	0.98814	1.00022	0.980977	0.994237	0.931094	0.975903
5.5	0.992353	0.98541	0.975894	0.980944	0.987266	1.00063	0.979937	0.99372	0.926196	0.97671
6	0.99171	0.984534	0.974702	0.979884	0.986223	1.00044	0.978816	0.993799	0.921138	0.976628
6.5	0.991354	0.984315	0.97436	0.978305	0.985019	1.00034	0.979044	0.99473	0.917039	0.975956
7	0.991101	0.983649	0.9752	0.976917	0.983723	1.00096	0.979369	0.995093	0.91299	0.974984
7.5	0.990777	0.982825	0.976613	0.97755	0.982407	1.00171	0.979692	0.993384	0.90897	0.974624
8	0.990627	0.983382	0.977195	0.977641	0.981913	1.00197	0.980713	0.991386	0.906124	0.975035
8.5	0.99042	0.984579	0.976572	0.975868	0.981973	1.00209	0.980776	0.989867	0.903897	0.975178
9	0.991457	0.984746	0.97589	0.975103	0.981515	1.00218	0.979518	0.989257	0.900718	0.975027
9.5	0.992999	0.983932	0.975045	0.975033	0.980068	1.00284	0.978277	0.989448	0.896805	0.974438
10	0.993238	0.982935	0.974346	0.974038	0.977931	1.00363	0.978203	0.990462	0.892648	0.972812
10.5	0.992639	0.98202	0.974428	0.972661	0.976406	1.0045	0.979382	0.992228	0.888501	0.97087
11	0.991833	0.982604	0.975154	0.972107	0.976849	1.00446	0.979465	0.992413	0.8851	0.969765
11.5	0.990592	0.98356	0.975921	0.972008	0.977635	1.00388	0.979242	0.990764	0.881814	0.969399
12	0.989758	0.982499	0.976337	0.971672	0.977024	1.00482	0.979466	0.989237	0.878546	0.969749
12.5	0.990546	0.980953	0.975348	0.971529	0.975907	1.00592	0.978519	0.988292	0.875247	0.969934
13	0.992522	0.980722	0.973243	0.971382	0.975401	1.00708	0.977585	0.988202	0.872062	0.969863
13.5	0.994407	0.981462	0.972207	0.971122	0.97504	1.0088	0.976951	0.989192	0.869977	0.969312
14	0.994235	0.981148	0.972406	0.970114	0.973912	1.00893	0.976318	0.989805	0.868677	0.969299
14.5	0.993293	0.97969	0.971897	0.96862	0.972527	1.00835	0.97741	0.989054	0.867344	0.969356
15	0.993284	0.97894	0.972157	0.96809	0.972207	1.00869	0.979686	0.987168	0.865951	0.96795
15.5	0.993368	0.979495	0.973768	0.967752	0.972306	1.00948	0.979513	0.986673	0.864279	0.966123
16	0.993397	0.980195	0.975099	0.967732	0.971896	1.01061	0.977562	0.98743	0.86274	0.966161
16.5	0.993349	0.980171	0.975607	0.968077	0.971209	1.01196	0.97705	0.987175	0.860801	0.967359
17	0.99287	0.979227	0.975473	0.969295	0.970589	1.01359	0.977979	0.986258	0.858316	0.967678
17.5	0.993066	0.97796	0.97492	0.96965	0.970204	1.01462	0.978574	0.986267	0.856888	0.96692
18	0.994166	0.97808	0.974713	0.96888	0.970185	1.01452	0.97831	0.986667	0.856408	0.9663
18.5	0.995763	0.978323	0.975337	0.968317	0.970438	1.01461	0.978006	0.985613	0.855052	0.965111
19.0167	0.997207	0.977396	0.975908	0.967404	0.970282	1.01541	0.978155	0.983968	0.852629	0.96373
19.5167	0.997515	0.97625	0.976139	0.965995	0.969517	1.01595	0.978266	0.98294	0.850658	0.963097
20.0167	0.997401	0.97663	0.976605	0.965106	0.969378	1.01615	0.977597	0.982917	0.849114	0.96348
20.5167	0.997662	0.977333	0.97756	0.965995	0.970018	1.01637	0.976158	0.983301	0.847575	0.963792
21.0167	0.999157	0.976594	0.978421	0.967023	0.970613	1.0163	0.9757	0.983628	0.846271	0.963016
21.5167	1.00158	0.975832	0.978537	0.966484	0.970128	1.01705	0.975056	0.983665	0.84461	0.962734
22.0167	1.00345	0.976574	0.978624	0.965704	0.969617	1.01921	0.974658	0.983924	0.84275	0.963049
22.5167	1.00484	0.978726	0.978387	0.964393	0.969123	1.02084	0.975166	0.984165	0.841685	0.963131
23.0167	1.00467	0.980582	0.979181	0.963304	0.968811	1.02138	0.974572	0.985416	0.840951	0.963433
23.5167	1.00346	0.980958	0.9803	0.96456	0.96931	1.02185	0.973556	0.985681	0.840321	0.963223
24.0167	1.00365	0.98114	0.980542	0.965854	0.969895	1.02266	0.974216	0.983874	0.839456	0.962822
24.5167	1.00444	0.981329	0.980509	0.966037	0.970545	1.02404	0.975463	0.982729	0.837928	0.962924
25.0167	1.005	0.981501	0.980842	0.966496	0.971475	1.02584	0.975341	0.982911	0.835871	0.962588
25.5167	1.00564	0.981937	0.98251	0.966795	0.971954	1.0269	0.974143	0.982324	0.834587	0.961549
26.0167	1.00647	0.983487	0.983893	0.967271	0.972269	1.02696	0.973344	0.980895	0.834609	0.960168
26.5167	1.00781	0.985241	0.984277	0.967163	0.97267	1.02734	0.97266	0.979672	0.834071	0.95882
27.0167	1.01105	0.987475	0.985397	0.967193	0.97235	1.02764	0.97204	0.979556	0.832008	0.95793
27.5167	1.01554	0.990354	0.987586	0.968107	0.972648	1.02742	0.972005	0.98049	0.830845	0.958316
28.0167	1.01735	0.991376	0.988214	0.969033	0.973204	1.02826	0.972481	0.981141	0.830739	0.95888
28.5167	1.01623	0.991056	0.9874	0.969402	0.973333	1.03067	0.973628	0.980946	0.829756	0.958447
29.0167	1.01502	0.992637	0.986907	0.969989	0.973133	1.03302	0.974969	0.980024	0.828669	0.957243
29.5167	1.01664	0.994548	0.987116	0.970417	0.972953	1.03426	0.975462	0.979059	0.828077	0.957083
30.0167	1.02036	0.994862	0.987834	0.970291	0.973101	1.03466	0.974883	0.977189	0.82749	0.957998
30.5167	1.02167	0.995594	0.988771	0.970278	0.972937	1.0352	0.974251	0.976345	0.82697	0.957931
31.0167	1.02201	0.997726	0.990106	0.971508	0.972717	1.03586	0.973948	0.977299	0.826577	0.957601
31.5167	1.02401	0.999041	0.991057	0.973192	0.972856	1.03629	0.974664	0.977831	0.826013	0.957715
32.0167	1.02646	1.0001	0.991043	0.973944	0.972939	1.03695	0.976629	0.977477	0.825498	0.957409
32.5167	1.02719	1.00148	0.992097	0.975162	0.972427	1.03805	0.977746	0.977041	0.824555	0.95746
33.0167	1.02769	1.00157	0.993605	0.977615	0.972362	1.03954	0.976815	0.976679	0.823255	0.957378
33.5167	1.02941	1.00146	0.994233	0.978593	0.973191	1.04067	0.975968	0.976463	0.82287	0.956299
34.0167	1.03138	1.00169	0.995464	0.977575	0.974247	1.04132	0.975669	0.976321	0.822967	0.955099
34.5167	1.03347	1.00244	0.996077	0.976939	0.974833	1.04158	0.974991	0.975165	0.822252	0.954768
35.0167	1.03506	1.00499	0.996463	0.977549	0.974514	1.04211	0.974731	0.973976	0.821177	0.954807
35.5167	1.03637	1.00927	0.998044	0.97885	0.974253	1.04315	0.975628	0.973524	0.821116	0.955304
36.0167	1.03879	1.01158	0.998309	0.980171	0.974475	1.04483	0.974869	0.972816	0.82153	0.955627
36.5167	1.04068	1.01329	0.998619	0.981465	0.974863	1.04706	0.972084	0.972256	0.822586	0.95514
37.0167	1.04187	1.01586	0.999923	0.982038	0.97503	1.04882	0.971053	0.971064	0.824066	0.954758
37.5167	1.04209	1.01753	1.00141	0.982396	0.975516	1.05034	0.972841	0.969368	0.824401	0.953823
38.0167	1.0428	1.01689	1.00226	0.981566	0.976418	1.05146	0.975016	0.968622	0.823564	0.952747
38.5167	1.04457	1.01689	1.0021	0.979883	0.977472	1.05203	0.976281	0.968749	0.822315	0.952757
39.0167	1.04791	1.0194	1.00224	0.98085	0.97874	1.05343	0.976877	0.969259	0.821818	0.952854
39.5167	1.05245	1.02164	1.00382	0.983311	0.980441	1.05503	0.977326	0.969508	0.821853	0.953439
40.0167	1.05562	1.02294	1.00502	0.985604	0.982312	1.05589	0.976873	0.969644	0.820776	0.954617
40.5167	1.05806	1.02404	1.00582	0.986842	0.984139	1.05746	0.97595	0.969672	0.819896	0.955092
41.0167	1.06095	1.0245	1.00752	0.987679	0.98599	1.05945	0.976352	0.97006	0.820442	0.954755
41.5167	1.06158	1.02581	1.00886	0.988786	0.987134	1.06074	0.976754	0.970372	0.820768	0.953702
42.0167	1.06176	1.02934	1.00942	0.990461	0.988209	1.06157	0.976276	0.969698	0.820184	0.952409
42.5167	1.06446	1.03321	1.01053	0.991651	0.989901	1.06261	0.976147	0.969077	0.819895	0.951424
43.0167	1.06604	1.03657	1.01145	0.990695	0.99151	1.06387	0.975694	0.96836	0.819789	0.951086
43.5167	1.06604	1.03907	1.01152	0.990432	0.993094	1.06498	0.974885	0.966765	0.819042	0.951726
44.0167	1.0676	1.04002	1.01197	0.991376	0.99462	1.06645	0.974353	0.966441	0.818921	0.952093
44.5167	1.06898	1.04048	1.01327	0.992802	0.995992	1.06814	0.974743	0.967354	0.81934	0.9515
45.0167	1.07075	1.04145	1.01424	0.995098	0.997053	1.06973	0.975858	0.968068	0.819653	0.950826
45.5167	1.0733	1.04297	1.01492	0.99821	0.998284	1.07062	0.975875	0.96774	0.819125	0.950338
46.0167	1.07588	1.04553	1.01509	1.00069	0.999462	1.07089	0.97509	0.966731	0.818789	0.951295
46.5167	1.07863	1.0471	1.01603	1.00178	1.00045	1.07214	0.975164	0.965263	0.819627	0.952425
47.0167	1.08185	1.04878	1.01809	1.00313	1.00168	1.07469	0.975619	0.963553	0.820111	0.951982
47.5167	1.08471	1.05296	1.01937	1.00539	1.00342	1.07637	0.975246	0.963212	0.819912	0.951248
48.0167	1.086	1.05659	1.02024	1.00631	1.00536	1.0773	0.97454	0.963416	0.820013	0.951661
48.5167	1.08608	1.0565	1.0216	1.00593	1.00648	1.07901	0.975016	0.963247	0.820441	0.951915
49.0167	1.08887	1.05563	1.0233	1.00536	1.00689	1.08033	0.975095	0.962791	0.820235	0.951446
49.5167	1.09305	1.0567	1.02433	1.00696	1.0077	1.08058	0.974949	0.962094	0.820054	0.951304
50.0167	1.09595	1.05952	1.02528	1.00971	1.0094	1.08175	0.975368	0.962845	0.820327	0.951515
50.5167	1.09631	1.06293	1.02615	1.01099	1.01136	1.0835	0.975484	0.96425	0.820052	0.951712
51.0167	1.09562	1.0634	1.02626	1.01247	1.01309	1.08511	0.97582	0.963978	0.819753	0.951683
51.5167	1.09722	1.06177	1.02711	1.01459	1.01449	1.0869	0.975497	0.962701	0.820086	0.950887
52.0167	1.10147	1.06418	1.02908	1.01461	1.01539	1.08939	0.975857	0.962326	0.820717	0.950215
52.5167	1.10633	1.06798	1.03116	1.01419	1.01604	1.09187	0.977705	0.96272	0.820366	0.950447
53.0167	1.11064	1.07008	1.03325	1.01562	1.01787	1.09342	0.979256	0.962348	0.820741	0.950992
53.5167	1.11291	1.07297	1.03508	1.01824	1.01972	1.0942	0.97901	0.961659	0.822044	0.950009
54.0167	1.11304	1.07591	1.0364	1.0214	1.02068	1.09589	0.977799	0.961749	0.821785	0.948274
54.5167	1.11338	1.07761	1.03748	1.02335	1.02265	1.09828	0.975914	0.962811	0.820913	0.947557
55.0167	1.11384	1.07815	1.03752	1.02394	1.02488	1.09943	0.975142	0.963214	0.820786	0.948065
55.5167	1.11578	1.08043	1.03734	1.02408	1.0267	1.09955	0.976458	0.960535	0.821326	0.949102
56.0167	1.11854	1.08381	1.03845	1.02428	1.03035	1.1002	0.977956	0.958636	0.822668	0.950229
56.5167	1.12086	1.08511	1.03995	1.02615	1.0358	1.1022	0.978393	0.959739	0.823443	0.951132
57.0167	1.1229	1.08636	1.04177	1.02959	1.03914	1.1052	0.97738	0.960258	0.823522	0.951335
57.5167	1.12324	1.08948	1.04383	1.03155	1.04019	1.10719	0.975432	0.959632	0.823434	0.94967
58.0167	1.12424	1.09209	1.04574	1.03278	1.0413	1.10803	0.974732	0.95949	0.823607	0.948322
58.5167	1.12765	1.09423	1.04758	1.03443	1.04217	1.10925	0.975166	0.958857	0.824197	0.948844
59.0167	1.13301	1.09481	1.04841	1.03405	1.04298	1.11112	0.975364	0.957871	0.824594	0.949778
59.5167	1.13777	1.0937	1.049	1.03339	1.04513	1.11318	0.975719	0.957693	0.82377	0.950381
60.0167	1.13927	1.09487	1.05057	1.03566	1.04676	1.11436	0.975143	0.958168	0.822425	0.949329
60.5167	1.13873	1.09903	1.05263	1.03799	1.04628	1.11566	0.974988	0.958186	0.82135	0.948106
61.0167	1.13917	1.10168	1.05479	1.03945	1.04636	1.11752	0.976155	0.957673	0.820875	0.948046
61.5167	1.14165	1.10155	1.05506	1.04193	1.048	1.11906	0.97738	0.95814	0.821587	0.947988
62.0167	1.14368	1.09971	1.0546	1.04466	1.04991	1.12082	0.977772	0.958888	0.822437	0.948271
62.5167	1.14463	1.09907	1.05544	1.04618	1.05125	1.1226	0.977586	0.959128	0.822508	0.94826
63.0167	1.14718	1.10182	1.05627	1.04697	1.05242	1.12357	0.977884	0.959113	0.822337	0.948023
63.5167	1.1494	1.10528	1.05707	1.04835	1.05293	1.12359	0.978695	0.958739	0.822786	0.947714
64.0167	1.15074	1.10854	1.05923	1.04982	1.05288	1.12411	0.979244	0.957922	0.822872	0.947279
64.5167	1.15333	1.1126	1.0619	1.05236	1.05386	1.12553	0.978432	0.957085	0.822029	0.947974
65.0167	1.15749	1.1172	1.0635	1.05542	1.05529	1.12765	0.977144	0.956177	0.822298	0.94919
65.5167	1.16143	1.12068	1.065	1.05748	1.05619	1.12905	0.976869	0.957383	0.823434	0.948853
66.0167	1.1635	1.1226	1.06696	1.05923	1.057	1.12937	0.977989	0.959308	0.823917	0.948142
66.5167	1.16421	1.12415	1.06937	1.06236	1.05823	1.12976	0.979291	0.959363	0.823952	0.948239
67.0167	1.16665	1.12435	1.07143	1.06462	1.05924	1.13089	0.979654	0.959013	0.824258	0.948553
67.5167	1.17104	1.12348	1.07253	1.06472	1.06001	1.13256	0.978775	0.958759	0.824679	0.948693
68.0167	1.17495	1.12424	1.07354	1.06507	1.06127	1.13387	0.977816	0.958219	0.82498	0.948558
68.5167	1.17833	1.1264	1.0744	1.06696	1.0628	1.13462	0.978132	0.957491	0.82476	0.948602
69.0167	1.18111	1.12814	1.07517	1.06962	1.06376	1.13584	0.978185	0.956011	0.823952	0.949212
69.5167	1.18223	1.12948	1.07629	1.07071	1.0642	1.13711	0.97732	0.955896	0.824708	0.950218
70.0167	1.1833	1.13117	1.0772	1.06927	1.06507	1.13783	0.977654	0.956355	0.826183	0.950005
70.5167	1.18595	1.13425	1.0787	1.06957	1.06595	1.13846	0.979135	0.956586	0.82678	0.949002
71.0167	1.18868	1.13835	1.08054	1.07307	1.06745	1.13899	0.981019	0.957027	0.826127	0.949151
71.5167	1.19223	1.14156	1.08209	1.07611	1.06976	1.13964	0.981957	0.957096	0.823705	0.949345
72.0167	1.19576	1.14219	1.08308	1.07768	1.07151	1.14125	0.981911	0.956435	0.822504	0.949953
72.5167	1.19799	1.1435	1.08396	1.07842	1.07218	1.14355	0.981465	0.955891	0.824363	0.950815
73.0167	1.20085	1.1461	1.0858	1.0795	1.07222	1.14485	0.980564	0.95672	0.826464	0.95063
73.5167	1.2027	1.14808	1.08799	1.08169	1.07247	1.14553	0.980111	0.957652	0.827309	0.950318
74.0167	1.20334	1.15099	1.08967	1.0837	1.07296	1.14585	0.981413	0.957976	0.827061	0.950613
74.5167	1.20527	1.15367	1.09135	1.08478	1.0733	1.14623	0.982585	0.957688	0.827389	0.951039
75.0167	1.2086	1.15432	1.09274	1.08684	1.0743	1.14789	0.982518	0.95657	0.828279	0.951157
75.5167	1.21159	1.15458	1.0935	1.08967	1.07613	1.14931	0.9826	0.955975	0.828027	0.95056
76.0167	1.21381	1.15554	1.09441	1.09034	1.07757	1.14931	0.982057	0.955365	0.827172	0.949053
76.5167	1.21702	1.15818	1.09567	1.0907	1.07881	1.14914	0.980473	0.95383	0.826756	0.94869
77.0167	1.2213	1.16025	1.09738	1.09289	1.08044	1.14958	0.980281	0.952952	0.825753	0.949815
77.5167	1.223	1.16113	1.09915	1.0957	1.08172	1.15049	0.981221	0.953269	0.824982	0.950538
78.0167	1.22255	1.16179	1.10041	1.09731	1.08212	1.15195	0.98142	0.953162	0.825275	0.950664
78.5167	1.22456	1.16344	1.10155	1.09771	1.08308	1.15387	0.981429	0.952836	0.825835	0.950768
79.0167	1.22971	1.16705	1.10337	1.09828	1.08446	1.15517	0.982835	0.95277	0.825711	0.950643
79.5167	1.23238	1.17091	1.10665	1.10112	1.08542	1.15509	0.984619	0.952418	0.82538	0.950377
80.0167	1.23283	1.17176	1.11049	1.10517	1.08653	1.1558	0.984049	0.95236	0.825406	0.950196
80.5167	1.23544	1.1721	1.11324	1.10806	1.0873	1.15835	0.982574	0.952205	0.826047	0.950111
81.0167	1.23804	1.17356	1.11528	1.10927	1.0876	1.15971	0.983217	0.95297	0.827258	0.950677
81.5167	1.23957	1.1746	1.11557	1.11039	1.08815	1.15897	0.984542	0.953464	0.828231	0.95077
82.0167	1.24238	1.17701	1.11393	1.11138	1.08909	1.15823	0.985223	0.952935	0.828148	0.950678
82.5167	1.24734	1.18045	1.11367	1.1125	1.09095	1.15887	0.9852	0.952956	0.827504	0.95032
83.0167	1.25201	1.18244	1.11646	1.11438	1.0931	1.161	0.984826	0.953304	0.827266	0.950077
83.5167	1.25367	1.18344	1.12005	1.1168	1.09482	1.16272	0.98349	0.952463	0.828115	0.950709
84.0167	1.2526	1.18401	1.12223	1.11822	1.09551	1.16311	0.981878	0.950789	0.829368	0.951233
84.5167	1.25318	1.18486	1.12277	1.1183	1.09568	1.16315	0.981473	0.950307	0.830288	0.95077
85.0167	1.25608	1.18679	1.12348	1.11892	1.09648	1.16415	0.981886	0.950616	0.830699	0.950314
85.5167	1.258	1.19055	1.12487	1.12052	1.09704	1.16646	0.981927	0.949738	0.830674	0.95079
86.0167	1.25982	1.19487	1.12678	1.12218	1.09769	1.16891	0.982477	0.948661	0.831143	0.950947
86.5167	1.26316	1.19662	1.1281	1.12403	1.0994	1.17013	0.983226	0.948729	0.8321	0.950233
87.0167	1.26651	1.19685	1.12963	1.1259	1.10173	1.16968	0.98387	0.949492	0.832101	0.950079
87.5167	1.26862	1.19862	1.13207	1.12741	1.10334	1.16948	0.984236	0.950294	0.831459	0.949628
88.0167	1.26922	1.20041	1.13407	1.13008	1.10436	1.17076	0.984466	0.950009	0.830887	0.94873
88.5167	1.26925	1.20089	1.13519	1.13306	1.10535	1.17192	0.98475	0.949627	0.830675	0.950056
89.0167	1.27053	1.2025	1.13637	1.13537	1.1059	1.17273	0.98544	0.949622	0.831611	0.952141
89.5167	1.27282	1.20552	1.13788	1.13798	1.10626	1.17358	0.986454	0.94915	0.833581	0.952274
90.0167	1.27529	1.20709	1.1396	1.1401	1.10725	1.17442	0.987805	0.947601	0.834966	0.950821
90.5167	1.2768	1.20841	1.14139	1.14102	1.10928	1.17533	0.988766	0.946638	0.835492	0.949249
91.0167	1.27917	1.21152	1.14296	1.14217	1.11107	1.17585	0.988242	0.947247	0.83603	0.949195
91.5167	1.28304	1.21561	1.14435	1.1429	1.11165	1.17648	0.986592	0.948707	0.836022	0.950188
92.0167	1.2858	1.21893	1.14583	1.14239	1.11147	1.1776	0.984729	0.950712	0.835402	0.950721
92.5167	1.28711	1.22004	1.14651	1.1438	1.11073	1.17853	0.984547	0.95178	0.834989	0.950228
93.0167	1.28764	1.21941	1.1479	1.14717	1.11072	1.17904	0.985242	0.949997	0.83444	0.949557
93.5167	1.28872	1.21924	1.15008	1.14892	1.11217	1.17889	0.986353	0.946961	0.833992	0.950104
94.0167	1.28999	1.22181	1.15177	1.15018	1.11347	1.17853	0.988338	0.945867	0.83436	0.951411
94.5167	1.29118	1.22501	1.15338	1.15166	1.11485	1.17804	0.988243	0.945629	0.835132	0.952281
95.0167	1.29354	1.2273	1.15389	1.1515	1.11641	1.1787	0.987419	0.945289	0.83577	0.952461
95.5167	1.29606	1.22951	1.15379	1.15079	1.11779	1.18028	0.988203	0.943947	0.836348	0.952604
96.0167	1.29553	1.23111	1.15466	1.15234	1.11885	1.18071	0.989461	0.94151	0.837132	0.953136
96.5167	1.29411	1.23369	1.15679	1.15585	1.11933	1.18163	0.990068	0.940958	0.838068	0.953525
97.0167	1.29598	1.23787	1.15973	1.16046	1.11915	1.18361	0.989755	0.942723	0.838338	0.953439
97.5167	1.29944	1.24001	1.16142	1.16377	1.11853	1.18523	0.989302	0.943995	0.838107	0.953562
98.0167	1.30186	1.24116	1.16184	1.16359	1.11826	1.18549	0.989831	0.944853	0.838143	0.953241
98.5167	1.30402	1.24301	1.16291	1.1627	1.11912	1.18586	0.990975	0.9461	0.838627	0.952252
99.0167	1.30621	1.24481	1.16368	1.16325	1.12073	1.18765	0.990942	0.94576	0.838799	0.951261
99.5167	1.30854	1.24612	1.16365	1.16472	1.12189	1.18858	0.990165	0.943043	0.837911	0.951546
100.017	1.31057	1.24733	1.16445	1.16635	1.12263	1.18858	0.98967	0.940746	0.837058	0.95302
100.517	1.31222	1.24957	1.16604	1.16732	1.12316	1.18926	0.989179	0.940659	0.837324	0.9533
101.017	1.31418	1.25113	1.16679	1.16735	1.12474	1.19035	0.989197	0.940535	0.837678	0.95314
101.517	1.31603	1.25137	1.16763	1.16889	1.1272	1.1923	0.990279	0.940902	0.837933	0.953315
102.017	1.31826	1.25236	1.17053	1.17165	1.12848	1.19339	0.991763	0.942376	0.838688	0.952923
102.517	1.32231	1.2526	1.17359	1.17257	1.12796	1.193	0.991986	0.941979	0.839106	0.953182
103.017	1.32524	1.2528	1.17625	1.17338	1.1274	1.19296	0.992448	0.939776	0.838914	0.954101
103.517	1.32689	1.25464	1.17844	1.17446	1.12796	1.194	0.993705	0.938991	0.839352	0.954501
104.017	1.32909	1.25856	1.18036	1.17499	1.12894	1.19456	0.994151	0.93878	0.84046	0.953903
104.517	1.3312	1.26238	1.18081	1.17655	1.12938	1.19567	0.99341	0.937521	0.840757	0.952884
105.017	1.33214	1.26426	1.17988	1.17858	1.12984	1.19795	0.992602	0.936684	0.840023	0.952693
105.517	1.33193	1.26717	1.18027	1.18107	1.13061	1.1991	0.993373	0.937356	0.840087	0.952854
106.017	1.3322	1.26994	1.18158	1.18455	1.13117	1.19946	0.995022	0.938275	0.840551	0.952469
106.517	1.33371	1.27061	1.18301	1.18702	1.13227	1.20017	0.995809	0.938019	0.840177	0.952744
107.017	1.33512	1.26997	1.18358	1.187	1.13349	1.2007	0.995425	0.938302	0.840552	0.952849
107.517	1.33732	1.26925	1.18407	1.18667	1.13343	1.19984	0.99456	0.939807	0.841037	0.953166
108.017	1.33936	1.26979	1.18607	1.18797	1.13269	1.19895	0.993834	0.939999	0.840644	0.95454
108.517	1.34036	1.27083	1.18814	1.18972	1.13384	1.19937	0.993994	0.939745	0.840627	0.954654
109.017	1.34118	1.27404	1.18943	1.19176	1.13647	1.2	0.993567	0.939537	0.84158	0.953804
109.517	1.34332	1.27917	1.19043	1.19492	1.13776	1.20222	0.992333	0.940147	0.842373	0.95415
110.017	1.34604	1.28215	1.19155	1.19764	1.1376	1.2058	0.992484	0.940861	0.842213	0.954542
110.517	1.34846	1.28213	1.19326	1.1989	1.13726	1.20813	0.993572	0.940502	0.8419	0.95358
111.017	1.35004	1.28186	1.19463	1.19963	1.13796	1.20812	0.995189	0.940243	0.841763	0.952321
111.517	1.35208	1.28352	1.19469	1.2008	1.13901	1.20707	0.996534	0.939739	0.841795	0.951777
112.017	1.35398	1.28625	1.19459	1.20294	1.13944	1.20699	0.996485	0.937907	0.842392	0.952636
112.517	1.35522	1.28863	1.19549	1.20575	1.1397	1.20786	0.99611	0.936033	0.843112	0.954174
113.017	1.35661	1.29073	1.19822	1.20791	1.14005	1.20948	0.996147	0.935178	0.843742	0.954948
113.517	1.35648	1.29239	1.20131	1.20967	1.14104	1.21125	0.996375	0.935253	0.844085	0.954105
114.017	1.35672	1.29242	1.20333	1.21113	1.14222	1.21274	0.996963	0.935701	0.844102	0.952855
114.517	1.35939	1.29127	1.2049	1.21148	1.14286	1.21404	0.998473	0.936056	0.843802	0.952434
115.017	1.36192	1.29229	1.20552	1.21182	1.14338	1.21442	0.99937	0.937487	0.843151	0.953049
115.517	1.36372	1.29642	1.20503	1.21307	1.14428	1.21297	0.999036	0.938433	0.843471	0.954597
116.017	1.36491	1.30092	1.20469	1.21432	1.14557	1.21217	0.998493	0.937647	0.844231	0.956278
116.517	1.36563	1.3035	1.20456	1.21531	1.14602	1.21338	0.99775	0.936398	0.844042	0.957679
117.017	1.36774	1.30312	1.20437	1.21666	1.14596	1.21465	0.996927	0.936291	0.843356	0.957896
117.517	1.36889	1.301	1.20495	1.21727	1.14564	1.21519	0.996866	0.936933	0.842561	0.957321
118.017	1.3693	1.30064	1.20651	1.21809	1.14563	1.21529	0.998017	0.938276	0.842637	0.956584
118.517	1.37153	1.30217	1.20834	1.21966	1.146	1.21541	0.999528	0.940039	0.844013	0.955138
119.017	1.37326	1.30376	1.21065	1.22215	1.1461	1.21599	0.999399	0.939645	0.844938	0.954287
119.517	1.37492	1.30538	1.2128	1.22518	1.1459	1.2173	0.998285	0.936769	0.844964	0.954644
120.017	1.3778	1.30676	1.21342	1.22658	1.14596	1.21877	0.998512	0.935251	0.845285	0.955742
120.517	1.37839	1.30809	1.21366	1.22654	1.14638	1.22004	1.0003	0.934623	0.845652	0.956481
121.017	1.37703	1.30984	1.21439	1.22788	1.14664	1.22081	1.001	0.934301	0.844899	0.95558
121.517	1.37704	1.31132	1.21477	1.22966	1.14678	1.22094	1.00019	0.934961	0.843883	0.955018
122.017	1.37828	1.31148	1.21495	1.23155	1.14763	1.22172	0.999972	0.936143	0.844449	0.95538
122.517	1.38137	1.31156	1.21566	1.23314	1.14853	1.22254	1.00022	0.937073	0.845422	0.955325
123.017	1.38692	1.31301	1.2156	1.23484	1.14886	1.22225	1.00002	0.937395	0.846054	0.955794
123.517	1.38949	1.31589	1.21557	1.23688	1.14993	1.22202	0.999395	0.93697	0.846289	0.957188
124.017	1.38803	1.3195	1.21761	1.2377	1.15148	1.22278	0.999236	0.935755	0.845924	0.957981
124.517	1.38855	1.32266	1.21998	1.23716	1.15251	1.22364	1.00007	0.934337	0.845272	0.957491
125.017	1.389	1.32307	1.22105	1.23739	1.15266	1.22417	1.00052	0.934067	0.845469	0.956844
125.517	1.38888	1.32161	1.22162	1.24007	1.15208	1.22449	1.00012	0.935137	0.845951	0.956948
126.017	1.39077	1.32202	1.22284	1.24273	1.15176	1.22487	1.00105	0.935563	0.846605	0.957187
126.517	1.39354	1.32493	1.22374	1.24381	1.15145	1.22513	1.00235	0.934836	0.847645	0.957719
127.017	1.39646	1.32778	1.22402	1.24558	1.15067	1.2256	1.00267	0.935129	0.84817	0.957835
127.517	1.39813	1.32997	1.22483	1.2478	1.15023	1.22625	1.00321	0.93572	0.847884	0.957484
128.017	1.39877	1.33201	1.22483	1.24928	1.15058	1.22649	1.00355	0.935691	0.848027	0.957777
128.517	1.40032	1.33224	1.22434	1.24932	1.15157	1.22614	1.00269	0.935536	0.848444	0.958075
129.017	1.40144	1.33102	1.22406	1.24796	1.15297	1.2266	1.00113	0.935919	0.84785	0.957697
129.517	1.40036	1.33122	1.22519	1.24782	1.15437	1.22843	1.00004	0.936863	0.847272	0.958052
130.017	1.40022	1.33303	1.2281	1.25039	1.15458	1.22944	1.00119	0.936983	0.847767	0.958779
130.517	1.40318	1.33339	1.23006	1.25423	1.15416	1.22934	1.0038	0.936295	0.84824	0.957602
131.017	1.40704	1.33381	1.23134	1.25654	1.15368	1.23003	1.00464	0.936708	0.848202	0.956766
131.517	1.40838	1.33734	1.23202	1.25776	1.15423	1.2314	1.00432	0.937136	0.847492	0.958105
132.017	1.40787	1.34241	1.23246	1.25878	1.15496	1.23202	1.00431	0.936226	0.846681	0.959582
132.517	1.40881	1.34477	1.23376	1.2581	1.15461	1.23247	1.00383	0.935104	0.847085	0.959231
133.017	1.41059	1.34515	1.23475	1.25657	1.15476	1.23321	1.00286	0.933948	0.848012	0.958257
133.517	1.41234	1.34531	1.23446	1.25724	1.15575	1.23356	1.00284	0.933834	0.848382	0.957446
134.017	1.41424	1.34547	1.23462	1.25874	1.15669	1.2332	1.00406	0.934955	0.848787	0.956926
134.517	1.41539	1.34643	1.23584	1.25905	1.15725	1.23243	1.00391	0.934111	0.849063	0.957282
135.017	1.41685	1.34914	1.23653	1.26035	1.15792	1.23231	1.00283	0.932003	0.849199	0.958886
135.517	1.4187	1.35273	1.23599	1.263	1.15878	1.23318	1.00229	0.93039	0.849587	0.960743
136.017	1.42014	1.35387	1.23542	1.2641	1.15974	1.23395	1.00218	0.929911	0.849934	0.961531
136.517	1.41989	1.35398	1.23584	1.26492	1.16057	1.23459	1.00316	0.930327	0.850135	0.961458
137.017	1.41996	1.35545	1.2371	1.26602	1.16072	1.23596	1.00568	0.931022	0.851013	0.960898
137.517	1.42102	1.35606	1.23842	1.26652	1.16085	1.23783	1.00753	0.930832	0.852389	0.961242
138.017	1.42366	1.35558	1.24078	1.26759	1.16065	1.23881	1.00815	0.930104	0.85269	0.960957
138.517	1.42556	1.356	1.24231	1.26928	1.16079	1.23847	1.00879	0.930169	0.852787	0.959545
139.017	1.4263	1.35674	1.2423	1.2712	1.16165	1.23822	1.00835	0.930772	0.853614	0.958978
139.517	1.42835	1.35888	1.24303	1.27346	1.16173	1.23866	1.00629	0.929993	0.853909	0.959368
140.017	1.43039	1.36165	1.24381	1.27667	1.16106	1.23878	1.00547	0.928846	0.853834	0.959218
140.517	1.43029	1.36274	1.24444	1.27825	1.16061	1.23951	1.00651	0.928896	0.853863	0.958624
141.017	1.43005	1.36277	1.24591	1.27866	1.16049	1.24089	1.00705	0.929422	0.854285	0.958454
141.517	1.43305	1.36346	1.24688	1.28081	1.1613	1.24144	1.00708	0.930264	0.854306	0.959514
142.017	1.43586	1.36509	1.24645	1.28338	1.16286	1.24122	1.00711	0.930919	0.854278	0.960414
142.517	1.43608	1.36714	1.24587	1.28355	1.16334	1.24068	1.00768	0.93079	0.854588	0.960641
143.017	1.43583	1.36794	1.24598	1.28327	1.16278	1.24035	1.00922	0.930177	0.854245	0.959427
143.517	1.4369	1.3692	1.24664	1.28383	1.16225	1.24109	1.0109	0.930918	0.853736	0.957482
144.017	1.4367	1.37125	1.24739	1.28529	1.16223	1.24332	1.01081	0.932031	0.853753	0.957475
144.517	1.43627	1.37239	1.24833	1.2875	1.16221	1.2451	1.00955	0.931917	0.85374	0.959458
145.017	1.43693	1.37511	1.2484	1.28973	1.16195	1.24539	1.0079	0.930505	0.85439	0.960892
145.517	1.4383	1.37911	1.24821	1.29238	1.16215	1.24464	1.00698	0.928281	0.855764	0.961202
146.017	1.44007	1.38141	1.24943	1.29547	1.16251	1.24416	1.00764	0.927262	0.856615	0.961134
146.517	1.44191	1.38071	1.25011	1.2965	1.16264	1.24458	1.00908	0.928872	0.857585	0.961088
147.017	1.44359	1.38017	1.2509	1.2967	1.16304	1.24548	1.0099	0.931093	0.85822	0.960973
147.517	1.44551	1.38298	1.25316	1.29842	1.16313	1.24603	1.0101	0.932532	0.857936	0.961055
148.017	1.44776	1.3866	1.25507	1.30121	1.16265	1.24619	1.01009	0.932544	0.857621	0.962394
148.517	1.4493	1.38808	1.2547	1.30403	1.1622	1.24668	1.01001	0.931257	0.857534	0.96267
149.017	1.45031	1.38784	1.2539	1.30624	1.16224	1.24705	1.01037	0.929569	0.85736	0.961123
149.517	1.45095	1.38824	1.25331	1.30748	1.16227	1.24731	1.01117	0.929076	0.857567	0.960092
150.017	1.45153	1.39117	1.25344	1.30994	1.16159	1.24787	1.01156	0.930658	0.857699	0.959891
150.517	1.4519	1.39584	1.25388	1.31192	1.16113	1.24828	1.01192	0.931819	0.857774	0.960282
151.017	1.45312	1.39713	1.25476	1.31192	1.16202	1.24895	1.01267	0.931435	0.858515	0.960399
151.517	1.45541	1.39411	1.2566	1.31197	1.16339	1.24926	1.01214	0.931637	0.859071	0.960007
152.017	1.45665	1.39306	1.25788	1.31296	1.16382	1.24831	1.01041	0.930923	0.858332	0.960669
152.517	1.45718	1.39365	1.25785	1.31475	1.16302	1.24783	1.00948	0.929598	0.857937	0.962396
153.017	1.45832	1.39341	1.25697	1.31692	1.16192	1.24839	1.01012	0.929789	0.859137	0.963328
153.517	1.45943	1.39348	1.25648	1.3197	1.16225	1.24932	1.01062	0.93069	0.860714	0.963596
154.017	1.46034	1.39395	1.25695	1.32159	1.16359	1.25083	1.01129	0.931213	0.861406	0.963138
154.517	1.46174	1.39505	1.25757	1.32169	1.16417	1.25232	1.01295	0.93091	0.861309	0.962283
155.017	1.46259	1.39865	1.25858	1.32269	1.16378	1.25216	1.01409	0.929629	0.863059	0.963143
155.517	1.4628	1.40343	1.25903	1.325	1.16371	1.25143	1.01414	0.930109	0.865052	0.964765
156.017	1.4652	1.40473	1.25907	1.3272	1.16469	1.25125	1.01439	0.931328	0.86557	0.964848
156.517	1.46724	1.40382	1.26078	1.32985	1.16579	1.25086	1.01498	0.930754	0.865262	0.963609
157.017	1.46724	1.4046	1.26374	1.33279	1.16551	1.25093	1.01399	0.929528	0.864729	0.962618
157.517	1.46712	1.40787	1.26629	1.33557	1.16445	1.2522	1.0129	0.929014	0.86534	0.962199
158.017	1.46824	1.40998	1.26699	1.33787	1.16413	1.25339	1.01354	0.928929	0.866656	0.961817
158.517	1.47076	1.40928	1.26582	1.33803	1.16382	1.25361	1.01514	0.928288	0.86716	0.962381
159.017	1.47218	1.40866	1.26474	1.33783	1.16342	1.25382	1.01684	0.928142	0.866931	0.963889

## Sheet: 2F
73 bp	73 bp	63 bp	63 bp	53 bp	53 bp	43 bp	43 bp	Temperature
172	174.761	156.511	127.848	137.553	119.542	123.697	152.507	41.8
186.881	192.806	160.644	134.092	136.821	126.004	127.122	158.319	42.8
191.228	186.937	164.726	144.022	140.864	125.061	133.887	162.125	43.8
201.105	197.904	171.207	151.749	143.2	126.459	135.73	164.504	44.8
217.14	212.569	183.508	157.567	150.991	132.079	140.01	173.828	45.8
235.045	223.345	187.551	162.72	161.42	142.19	146.641	180.774	46.8
234.689	219.154	183.967	157.157	153.197	136.97	143.551	176.382	47.8
226.845	210.792	175.867	144.973	138.094	124.222	138.836	164.33	48.8
219.892	204.658	167.127	133.755	132.579	115.888	137.856	163.403	49.8
212.735	198.082	160.579	127.01	132.288	110.847	142.91	158.724	50.8
203.477	190.792	147.561	123.011	123.235	100.801	145.301	154.498	51.7
192.4	186.559	143.542	116.491	113.466	91.6299	152.123	158.787	52.6
180.247	181.617	133.323	107.266	102.012	81.2016	158.816	156.407	53.6
172.618	178.411	118.493	107.23	96.7085	77.6375	175.794	166.075	54.6
172.899	180.637	109.542	105.303	92.9209	76.1857	202.993	178.307	55.6
178.354	178.42	98.8832	98.817	86.6356	72.7809	235.208	196.115	56.6
180.1	178.677	98.4655	91.4186	85.0501	74.2593	279.066	218.719	57.6
182.769	173.817	87.4768	85.6577	81.8237	73.2786	326.759	240.512	58.6
190.065	178.484	82.8805	85.4352	93.5446	78.134	395.688	277.315	59.6
189.032	173.121	79.3784	76.4425	103.662	78.251	457.276	305.167	60.6
180.697	166.332	75.4833	65.2078	107.726	75.6537	508.79	335.616	61.5
165.725	159.193	71.6225	54.4297	111.645	76.3995	552.32	363.97	62.4
156.512	152.776	65.3625	51.4336	127.421	84.8954	592.761	384.58	63.4
154.876	155.163	68.1653	52.6892	163.725	100.34	617.703	409.268	64.4
138.55	144.681	65.0766	52.6469	191.438	116.999	603.822	404.654	65.4
128.284	138.565	68.2685	56.8172	230.966	152.737	563.198	396.064	66.4
123.195	133.801	71.1425	70.9108	286.433	205.745	508.474	362.318	67.4
124.369	136.304	79.6453	91.0639	367.274	278.103	435.353	318.425	68.4
122.874	132.98	87.4457	99.1067	452.872	353.758	349.993	273.318	69.4
111.952	128.232	92.646	102.112	533.317	436.879	270.868	223.219	70.4
117.293	129.284	102.955	107.08	605.211	510.978	213.61	191.992	71.3
116.36	128.12	115.349	114.896	658.3	559.439	168.534	157.699	72.2
119.689	134.748	137.697	126.921	693.53	590.729	129.264	130.07	73.2
123.637	139.561	164.987	143.08	682.368	580.998	106.285	113.654	74.2
122.954	143.305	208.741	178.501	627.263	537.75	98.111	100.699	75.2
127.546	147.182	286.92	256.871	538.352	461.302	89.3899	91.6301	76.2
127.689	148.165	408.226	374.591	435.196	369.613	81.3713	80.8386	77.2
129.647	150.904	561.069	510.18	334.62	280.065	73.9947	73.223	78.2
129.353	147.31	727.948	652.389	233.212	196.073	66.4848	69.9736	79.2
125.168	142.983	885.741	780.827	154.439	130.091	58.446	71.2354	80.2
128.123	143.355	1002.86	867.288	106.155	89.7477	52.5807	71.5618	81.1
129.207	141.591	1060.6	894.551	79.408	65.8345	47.0471	70.629	82
131.791	137.722	1038.39	842.434	59.7398	49.8051	40.9943	71.0402	83
133.238	134.017	927.229	721.794	45.4074	37.894	39.5575	72.3471	84
132.297	134.982	758.779	570.16	41.6474	32.0393	40.9294	74.5025	85
134.554	133.576	572.631	410.258	43.0345	30.4933	39.6883	68.2972	86
135.159	134.226	390.623	264.817	41.1929	25.0177	34.5028	60.8763	87
142.353	145.651	243.63	142.128	40.4552	21.7161	34.9779	59.7168	88
156.317	176.744	135.386	67.1922	37.4641	19.4768	38.6933	58.7156	89
195.444	259.538	76.923	38.5423	38.9241	21.3729	34.0503	54.7871	90

## Sheet: 2G
0 mutations	0 mutations	1 mutation	1 mutation	2 mutations	2 mutations	3 mutations	3 mutations	Temperature
493.468	530.778	543.754	456.27	537.69	463.111	509.611	534.659	50.9
477.573	518.525	537.297	437.802	513.092	453.466	494.208	496.251	51.5
430.474	472.753	488.145	399.043	467.207	409.51	439.874	451.705	52.1
409.435	432.134	459.235	369.347	427.784	376.988	421.199	421.149	52.7
414.269	414.315	455.676	359.332	421.544	374.457	419.728	429.266	53.3
381.295	368.594	406.056	334.184	388.779	345.032	401.562	409.156	53.9
352.037	339.5	373.557	321.268	363.47	320.259	394.095	402.325	54.5
351.488	333.71	371.593	332.876	365.067	333.448	416.317	422.567	55
354.238	343.284	370.36	355.686	378.89	354.6	435.792	455.378	55.5
339.387	348.916	361.784	377.468	393.498	371.906	460.392	488.262	56.1
299.663	325.694	344.562	371.244	379.217	356.879	455.937	488.856	56.7
260.046	288.765	311.483	345.257	343.803	340.237	426.43	473.575	57.3
220.705	253.881	276.141	319.217	329.46	306.381	397.384	460.489	57.9
186.032	218.894	248.34	285.844	301.738	270.47	384.327	449.005	58.5
169.857	195.51	234.724	263.61	274.352	241.186	378.369	447.11	59
159.398	185.573	232.389	249.49	261.816	229.089	396.519	465.227	59.5
153.597	186.562	221.505	235.567	262.994	220.352	454.844	521.286	60.1
141.316	177.792	216.017	218.956	250.075	218.316	541.267	605.862	60.7
129.962	170.173	209.008	201.943	243.576	229.575	647.344	702.056	61.3
121.306	160.087	201.338	186.435	260.005	256.489	750.971	809.605	61.9
118.971	144.205	182.629	173.483	294.133	295.573	842.76	905.165	62.5
115.638	131.998	173.612	164.195	336.024	340.048	888.621	964.412	63
124.441	124.813	174.683	162.965	407.508	403.538	886.957	993.524	63.5
123.456	119.317	179.638	168.476	517.559	491.295	835.41	983.398	64.1
121.678	111.394	183.837	181.64	625.022	583.298	733.013	919.821	64.7
108.938	106.375	208.54	203.097	720.305	671.83	598.852	817.133	65.3
91.2619	101.819	249.122	241.338	798.914	747.951	453.719	691.144	65.9
76.1381	94.3952	290.948	293.495	832.316	771.917	330.195	546.535	66.5
66.9286	88.1857	333.129	356.971	818.857	767.217	246.262	428.598	67
65.1587	93.7667	406.383	429.751	771.986	730.273	178.221	329.46	67.5
68.4095	97.5794	508.383	537.114	688.654	645.097	129.902	231.792	68.1
93.7	110.789	627.535	653.305	572.687	532.922	97.6444	160.656	68.7
120.219	131.778	763.432	754.583	439.329	422.157	74.6222	107.092	69.3
140.367	156.768	894.378	816.456	322.954	318.514	55.9937	76.3683	69.9
166.106	182.108	969.024	837.04	235.035	229.284	47.5587	60.3619	70.5
199.336	214.79	993.652	812.26	169.043	176.017	42.0643	54.5738	71
221.263	248.437	968.006	738.056	122.203	135.427	37.3429	46.3651	71.5
263.178	305.703	868.937	618.619	97.5302	94.5349	38.2825	44.1841	72.1
329.883	388.181	720.116	482.878	81.9349	68.1921	38.9683	50.9111	72.7
408.548	480.129	549.346	339.66	53.0492	51.3857	37.5619	53.0365	73.3
506.762	586.381	396.19	220.441	43.273	39.4127	34.1952	47.2111	73.9
617.49	686.384	258.07	136.352	43.3746	30.0238	27.6683	41.3111	74.5
693.09	744.662	175.845	85.6452	32.219	35.681	24.7714	38.9881	75
749.846	764.017	114.989	57.5286	22.5302	38.7286	23.0571	36.3508	75.5
772.992	749.683	73.3952	36.554	30.8762	39.3889	33.4794	26.3016	76.1
734.552	674.589	50.2698	35.3238	37.3952	32.4825	35.1794	26.5175	76.7
640.992	561.175	39.1714	22.9095	25.7206	32.3571	38.6333	24.7778	77.3
520.93	430.61	36.4587	11.5794	29.7667	31.5667	39.8889	28.4111	77.9
386.706	309.205	35.8222	4.54762	32.4857	26.3968	46.4651	25.0032	78.5
266.035	199.735	43.3619	-0.153968	33.1127	23.2778	36.8667	32.8095	79.1

## Sheet: 3A
Min	3.6ug	1.8ug	0.9ug	0.45ug	In-House neg	Commercial 8 units	Commecial neg
13.65	1	1	1	1	1	1	1
13.9833	1.00131	1.0025	1.00148	0.998212	0.99807	0.999873	0.998924
14.3167	1.00558	0.995533	1.00021	1.00059	0.999297	1.00263	1.00002
14.65	1.00942	0.989356	0.998169	1.00182	1.00206	1.00651	1.00336
14.9833	1.00967	0.989936	0.995671	1.00126	1.00074	1.00861	1.00434
15.3167	1.00757	0.992201	0.996246	1.00363	0.998234	1.0072	1.00186
15.65	1.00773	0.992649	1.00049	1.00546	0.998912	1.00496	1.00093
15.9833	1.01287	0.996513	1.00366	1.00374	1.00175	1.00578	1.0031
16.3167	1.01803	1.00465	1.00355	1.00173	1.0068	1.01068	1.00561
16.65	1.02036	1.00545	1.00318	1.00044	1.01035	1.01439	1.00702
16.9833	1.0203	1.00128	1.00322	0.999458	1.00854	1.01408	1.00683
17.3167	1.0186	1.00009	1.00189	1.00131	1.00471	1.01226	1.00664
17.65	1.0168	1.00122	1.00206	1.00639	1.00244	1.01294	1.00788
17.9833	1.01656	1.00228	1.00255	1.00799	1.00223	1.01345	1.00858
18.3167	1.01935	1.00405	1.00314	1.00375	1.00079	1.01387	1.00835
18.65	1.02348	1.00194	1.00629	1.00268	0.997664	1.01536	1.00821
18.9833	1.0277	0.993632	1.0084	1.00564	0.99786	1.01641	1.0086
19.3167	1.03315	0.992442	1.00794	1.00501	1.0021	1.01871	1.01031
19.65	1.03812	0.996532	1.00778	1.00363	1.005	1.02104	1.01084
19.9833	1.04407	0.99624	1.00768	1.00536	1.00439	1.02231	1.00821
20.3167	1.05548	0.993325	1.00758	1.00848	1.00213	1.02198	1.00644
20.65	1.07469	0.995556	1.00626	1.00848	1.00208	1.0233	1.00799
20.9833	1.10433	1.00557	1.00652	1.00451	1.00663	1.02683	1.0096
21.3167	1.14113	1.01014	1.00573	1.00253	1.00985	1.02638	1.00845
21.65	1.18484	1.00703	1.00793	1.00437	1.00737	1.02186	1.00767
21.9833	1.23847	1.00706	1.0136	1.00612	1.0039	1.01965	1.00952
22.3167	1.302	1.00841	1.01517	1.00506	1.0038	1.02209	1.01061
22.65	1.3726	1.00807	1.01266	1.00453	1.00405	1.02432	1.01034
22.9833	1.44941	1.01221	1.01202	1.00611	1.00437	1.02566	1.01182
23.3167	1.52855	1.01403	1.01561	1.00918	1.00752	1.0283	1.01345
23.65	1.60587	1.01169	1.01831	1.00957	1.00928	1.02894	1.01242
23.9833	1.68232	1.01074	1.01751	1.00848	1.01	1.027	1.01109
24.3167	1.7593	1.01347	1.01474	1.00731	1.00954	1.02687	1.01219
24.65	1.83556	1.01417	1.01327	1.00976	1.00849	1.02782	1.01429
24.9833	1.91252	1.01368	1.01522	1.01713	1.00898	1.031	1.01656
25.3167	1.98731	1.01776	1.01693	1.01735	1.00966	1.03767	1.01637
25.65	2.05133	1.02559	1.01656	1.01177	1.00675	1.04071	1.01437
25.9833	2.10329	1.03132	1.01716	1.00947	1.00429	1.03877	1.0126
26.3167	2.14898	1.0383	1.01948	1.00979	1.0075	1.03696	1.01281
26.65	2.19198	1.05276	1.01954	1.00997	1.0107	1.03849	1.0144
26.9833	2.23658	1.07407	1.01617	1.00903	1.01024	1.04236	1.01431
27.3167	2.28563	1.10058	1.01353	1.00946	1.00858	1.04584	1.01436
27.65	2.33081	1.13862	1.01588	1.01294	1.00739	1.04929	1.0151
27.9833	2.36329	1.18539	1.02219	1.01487	1.00678	1.05665	1.01396
28.3167	2.38492	1.24097	1.02765	1.01219	1.00813	1.07125	1.01301
28.65	2.39972	1.3032	1.03042	1.00878	1.01063	1.09074	1.01405
28.9833	2.41272	1.36359	1.0317	1.00788	1.01185	1.11175	1.01377
29.3167	2.42851	1.42197	1.03319	1.01119	1.01199	1.13961	1.01403
29.65	2.44434	1.48849	1.03693	1.01237	1.01279	1.1723	1.01566
29.9833	2.45722	1.56034	1.04594	1.00752	1.01275	1.20377	1.01542
30.3167	2.46566	1.62259	1.05997	1.00472	1.01079	1.23787	1.01422
30.65	2.47391	1.66968	1.07802	1.00648	1.00975	1.27996	1.01537
30.9833	2.48439	1.69957	1.0947	1.00705	1.00951	1.32373	1.0176
31.3167	2.49272	1.72519	1.11162	1.0074	1.01062	1.36412	1.01909
31.65	2.49672	1.75323	1.13438	1.00939	1.01094	1.40004	1.01942
31.9833	2.50059	1.77395	1.16097	1.01008	1.01049	1.43111	1.01853
32.3167	2.50715	1.78603	1.188	1.01019	1.01182	1.45836	1.01731
32.65	2.51414	1.79621	1.21174	1.01001	1.01434	1.48185	1.01658
32.9833	2.52028	1.81228	1.23326	1.01128	1.01812	1.49907	1.01621
33.3167	2.5257	1.82769	1.25765	1.01341	1.01868	1.5108	1.01666
33.65	2.52912	1.84062	1.28386	1.01296	1.0142	1.51856	1.01773
33.9833	2.53228	1.85876	1.30624	1.01138	1.01228	1.52636	1.01912
34.3167	2.53826	1.88743	1.32375	1.01016	1.01465	1.53688	1.02017
34.65	2.54406	1.91609	1.33714	1.01073	1.01527	1.54329	1.02025
34.9833	2.54767	1.94265	1.34783	1.01003	1.01559	1.54325	1.01843
35.3167	2.54968	1.97423	1.35858	1.01023	1.01668	1.54398	1.0172
35.65	2.55092	2.00416	1.36871	1.01161	1.01626	1.54791	1.01789
35.9833	2.55368	2.02674	1.37744	1.01156	1.01437	1.55173	1.01859
36.3167	2.55543	2.04517	1.38596	1.00941	1.01315	1.55309	1.01805
36.65	2.55658	2.06572	1.39628	1.00744	1.01166	1.55404	1.01858
36.9833	2.56277	2.09002	1.40757	1.00932	1.01286	1.55684	1.02056
37.3167	2.57261	2.10757	1.41795	1.01154	1.01634	1.56093	1.02009
37.65	2.57874	2.11715	1.42517	1.01004	1.0177	1.56504	1.01736
37.9833	2.58232	2.13039	1.42988	1.0111	1.01576	1.5694	1.01517
38.3167	2.58541	2.14433	1.43591	1.012	1.01466	1.57535	1.01565
38.65	2.58797	2.1527	1.44593	1.01013	1.01511	1.5808	1.01858
38.9833	2.59367	2.15707	1.45751	1.01214	1.01632	1.58869	1.0212
39.3167	2.60144	2.16091	1.46969	1.01572	1.0196	1.60094	1.02147
39.65	2.60688	2.16752	1.48332	1.01885	1.02225	1.61392	1.02032
39.9833	2.60807	2.18279	1.49997	1.02019	1.02172	1.62679	1.01979
40.3167	2.6047	2.1974	1.52024	1.02042	1.0199	1.63945	1.02109
40.65	2.60243	2.20343	1.5393	1.02155	1.0188	1.65345	1.02162
40.9833	2.60498	2.20255	1.55255	1.02009	1.01869	1.67011	1.01983
41.3167	2.61011	2.19792	1.56874	1.01577	1.02091	1.68902	1.01938
41.65	2.61318	2.19987	1.58546	1.01241	1.02406	1.70801	1.02055
41.9833	2.61452	2.20993	1.59739	1.01164	1.02557	1.72309	1.02154
42.3167	2.61918	2.21543	1.60964	1.01299	1.0248	1.73533	1.02248
42.65	2.62499	2.21446	1.62062	1.01168	1.02273	1.74624	1.02284
42.9833	2.62833	2.21704	1.62924	1.01267	1.02402	1.75515	1.02344
43.3167	2.62967	2.21912	1.63816	1.01481	1.028	1.75943	1.0244
43.65	2.63103	2.22454	1.65036	1.01629	1.02716	1.76503	1.02443
43.9833	2.63599	2.23891	1.66593	1.01694	1.02332	1.77456	1.02359
44.3167	2.64215	2.25223	1.67865	1.01653	1.02283	1.78116	1.0225
44.65	2.64667	2.25633	1.68509	1.0172	1.02299	1.78766	1.02181
44.9833	2.65192	2.25477	1.69068	1.0149	1.02099	1.79573	1.02225
45.3167	2.65492	2.25764	1.69857	1.01093	1.0229	1.8025	1.02329
45.65	2.65419	2.26149	1.70722	1.01181	1.02634	1.80382	1.02344
45.9833	2.65684	2.26154	1.71795	1.01484	1.02679	1.804	1.02315
46.3167	2.66446	2.26626	1.73192	1.01535	1.02574	1.80758	1.02289
46.65	2.67374	2.27161	1.746	1.01635	1.0257	1.81294	1.02318
46.9833	2.6788	2.27345	1.75574	1.01602	1.02529	1.81575	1.022
47.3167	2.67962	2.28072	1.76257	1.01389	1.02538	1.81605	1.02051
47.65	2.68082	2.28912	1.77435	1.01292	1.02826	1.81646	1.02031
47.9833	2.68472	2.28823	1.7882	1.01729	1.03008	1.81934	1.02127
48.3167	2.68884	2.28484	1.79535	1.02361	1.02933	1.82282	1.02332
48.65	2.69032	2.28202	1.80146	1.0252	1.02969	1.82728	1.025
48.8667	2.69122	2.27825	1.81119	1.02447	1.03031	1.83633	1.02584
49.2	2.69368	2.28217	1.82356	1.02547	1.02846	1.84406	1.02504
49.5333	2.69762	2.2972	1.83712	1.02607	1.02615	1.84569	1.02234
49.8667	2.7031	2.30919	1.84964	1.02569	1.02607	1.84478	1.01937
50.2	2.70791	2.31311	1.85867	1.02597	1.02706	1.84409	1.01792
50.5333	2.71031	2.31275	1.86613	1.02615	1.02598	1.84602	1.01862
50.8667	2.71306	2.31503	1.87635	1.02603	1.02488	1.85008	1.02053
51.2	2.71593	2.3234	1.88895	1.02634	1.02736	1.85243	1.0227
51.5333	2.71696	2.32671	1.89877	1.02869	1.03071	1.85372	1.0242
51.8667	2.71999	2.32596	1.905	1.03155	1.03063	1.85722	1.02349
52.2	2.7248	2.32395	1.91253	1.03599	1.02866	1.86274	1.02205
52.5333	2.72928	2.32368	1.92084	1.04284	1.02652	1.86736	1.02177
52.8667	2.73203	2.3279	1.93284	1.04993	1.02761	1.86974	1.02336
53.2	2.73448	2.33266	1.94368	1.05898	1.03112	1.87244	1.02421
53.5333	2.73996	2.3376	1.94948	1.06968	1.032	1.87625	1.02318
53.8667	2.74529	2.34519	1.9547	1.07826	1.03058	1.87959	1.02141
54.2	2.7502	2.35646	1.96426	1.08845	1.03069	1.88506	1.02217
54.5333	2.75565	2.36262	1.97489	1.09996	1.03127	1.89158	1.0241
54.8667	2.75903	2.35534	1.98109	1.1114	1.03081	1.89785	1.02406
55.2	2.76031	2.34802	1.98617	1.12277	1.02988	1.90231	1.02279
55.5333	2.76382	2.34931	1.99404	1.13618	1.02857	1.90488	1.02173
55.8667	2.76806	2.35563	2.00194	1.15303	1.02931	1.90778	1.02191
56.2	2.77274	2.36591	2.01021	1.16723	1.03143	1.91322	1.02321
56.5333	2.77785	2.37648	2.01917	1.17926	1.03325	1.91665	1.02189
56.8667	2.78407	2.38876	2.02859	1.1986	1.03443	1.9171	1.01971
57.2	2.78865	2.4	2.03644	1.2233	1.0355	1.91755	1.01886
57.5333	2.79085	2.40083	2.04289	1.24673	1.03861	1.92033	1.01924
57.8667	2.79402	2.39865	2.04838	1.26414	1.04057	1.92586	1.02104
58.2	2.7967	2.39907	2.05194	1.28003	1.04134	1.93155	1.02264
58.5333	2.79982	2.40143	2.05731	1.29975	1.04526	1.9358	1.02308
58.8667	2.80696	2.40924	2.06483	1.32018	1.05075	1.9402	1.0227
59.2	2.81553	2.41539	2.07157	1.33711	1.05407	1.9432	1.02347
59.5333	2.82099	2.42202	2.07675	1.35163	1.05484	1.94385	1.02511
59.8667	2.8231	2.4326	2.08079	1.36492	1.05781	1.94398	1.02473
60.2	2.82468	2.43714	2.0856	1.37617	1.06225	1.9474	1.02413
60.5333	2.82792	2.43771	2.09213	1.38332	1.06816	1.95333	1.02478
60.8667	2.8291	2.44331	2.09793	1.3872	1.0764	1.95568	1.02519
61.2	2.82956	2.45576	2.10053	1.39043	1.08341	1.95648	1.02488
61.5333	2.83351	2.46895	2.10187	1.39748	1.09034	1.95974	1.02573
61.8667	2.83926	2.48233	2.10576	1.40683	1.09796	1.96353	1.0265
62.2	2.84495	2.49616	2.10825	1.41087	1.1059	1.96726	1.02429
62.5333	2.85071	2.51277	2.10952	1.41122	1.11623	1.97292	1.02151
62.8667	2.85547	2.52914	2.11414	1.41205	1.12724	1.97812	1.0208
63.2	2.85817	2.54185	2.1192	1.41374	1.13446	1.98123	1.0207
63.5333	2.8601	2.55556	2.12078	1.4161	1.13967	1.98809	1.02049
63.8667	2.86395	2.57329	2.12279	1.41644	1.14636	1.99486	1.02016
64.2	2.86648	2.58726	2.12904	1.41806	1.15492	1.99476	1.01978
64.5333	2.86669	2.59702	2.13511	1.42278	1.16423	1.99437	1.02118
64.8667	2.87073	2.60784	2.14001	1.42366	1.17411	1.9981	1.02296
65.2	2.87792	2.61931	2.14538	1.42322	1.18674	2.00484	1.02336
65.5333	2.88008	2.63014	2.1468	1.42401	1.19814	2.01186	1.02196
65.8667	2.88172	2.64272	2.14807	1.4253	1.20677	2.01652	1.02119
66.2	2.88822	2.65671	2.15457	1.42718	1.21774	2.01935	1.02294
66.5333	2.89424	2.66912	2.16045	1.42868	1.23012	2.02102	1.02509
66.8667	2.89759	2.68289	2.16303	1.43081	1.24208	2.02327	1.02563
67.2	2.89963	2.69585	2.16342	1.43455	1.25303	2.02548	1.02529
67.5333	2.90222	2.70325	2.16241	1.43616	1.26128	2.02959	1.02446
67.8667	2.90577	2.71464	2.16395	1.43261	1.26946	2.03568	1.02412
68.2	2.90958	2.72776	2.16698	1.42977	1.27788	2.04256	1.02424
68.5333	2.91245	2.73268	2.16879	1.4308	1.28343	2.04946	1.02286
68.8667	2.91339	2.73671	2.17071	1.43349	1.28942	2.05428	1.02197
69.2	2.91357	2.74481	2.17317	1.43428	1.29821	2.05584	1.0213
69.5333	2.91819	2.75963	2.17601	1.43521	1.30917	2.05799	1.02201
69.8667	2.92607	2.7814	2.17881	1.43836	1.32001	2.06196	1.02478
70.2	2.93092	2.79722	2.18331	1.44194	1.32904	2.06658	1.02571
70.5333	2.93107	2.80375	2.18929	1.44646	1.33823	2.07183	1.02512
70.8667	2.93121	2.81256	2.19366	1.45142	1.35008	2.07834	1.0261
71.2	2.93551	2.82356	2.1984	1.45428	1.36076	2.08378	1.0258
71.5333	2.94008	2.8327	2.20134	1.45662	1.36701	2.08524	1.02461
71.8667	2.94118	2.83755	2.20076	1.45957	1.37284	2.08258	1.02393
72.2	2.9424	2.83903	2.19955	1.46271	1.38237	2.08062	1.02217
72.5333	2.94424	2.84194	2.20172	1.46658	1.3924	2.08273	1.02085
72.8667	2.94747	2.85289	2.20393	1.47418	1.40218	2.08593	1.02205
73.2	2.95119	2.8631	2.20639	1.48335	1.41345	2.08881	1.02477
73.5333	2.95444	2.86342	2.21148	1.49145	1.42176	2.09351	1.02609
73.8667	2.9554	2.86205	2.21591	1.49551	1.42671	2.09923	1.02572
74.2	2.95661	2.86849	2.2203	1.5009	1.43401	2.10683	1.02575
74.5333	2.96014	2.8794	2.22107	1.50789	1.44401	2.11406	1.02556
74.8667	2.96491	2.88717	2.21894	1.51441	1.45406	2.11909	1.02541
75.2	2.96847	2.88985	2.22149	1.51972	1.45987	2.12443	1.02494
75.5333	2.96832	2.89239	2.22577	1.52367	1.45983	2.1295	1.02397
75.8667	2.96591	2.89612	2.2238	1.52487	1.46269	2.1325	1.02202
76.2	2.96534	2.89845	2.22178	1.52602	1.47001	2.13422	1.0209
76.5333	2.96651	2.9009	2.22422	1.53275	1.47701	2.13718	1.02327
76.8667	2.96748	2.90401	2.22769	1.53929	1.48147	2.14032	1.02419
77.2	2.97046	2.91219	2.23318	1.5405	1.48417	2.14105	1.02346
77.5333	2.97421	2.92623	2.23922	1.54163	1.48752	2.14188	1.02525
77.8667	2.97475	2.93304	2.24302	1.54684	1.4924	2.14639	1.02765
78.2	2.97422	2.93373	2.24347	1.5544	1.49795	2.15145	1.02724
78.5333	2.97643	2.93683	2.2426	1.55795	1.50281	2.15688	1.0252
78.8667	2.97832	2.94015	2.2408	1.55964	1.50483	2.16287	1.02414
79.2	2.97536	2.94076	2.23911	1.56223	1.50539	2.16781	1.02466
79.5333	2.97228	2.94257	2.24114	1.56403	1.50857	2.17342	1.0242
79.8667	2.97484	2.942	2.24299	1.56888	1.51159	2.17867	1.02286
80.2	2.97893	2.94201	2.24188	1.57563	1.51024	2.17723	1.02223
80.5333	2.97845	2.94539	2.24523	1.57901	1.51016	2.174	1.02299
80.8667	2.97717	2.9479	2.24924	1.57942	1.51497	2.17895	1.02474
81.2	2.97919	2.95273	2.25249	1.58135	1.52081	2.18704	1.02671
81.5333	2.98263	2.96204	2.25747	1.58354	1.52402	2.19003	1.02858
81.8667	2.98521	2.96991	2.25858	1.58445	1.52418	2.19091	1.02891
82.2	2.98425	2.97345	2.2553	1.58647	1.52448	2.19357	1.02562
82.5333	2.98427	2.97427	2.25228	1.58582	1.52753	2.19964	1.0228
82.8667	2.98845	2.97812	2.25469	1.5865	1.53203	2.20513	1.02382
83.2	2.99221	2.98499	2.26	1.59078	1.53536	2.2081	1.02615
83.5333	2.99436	2.98778	2.2649	1.59253	1.53685	2.21226	1.02707
83.8667	2.99406	2.98859	2.26876	1.59457	1.5381	2.21565	1.02715
84.2	2.98957	2.99103	2.26837	1.59468	1.53995	2.21587	1.02548
84.5333	2.98698	2.99447	2.26757	1.59689	1.54398	2.21632	1.02502
84.8667	2.98933	2.99926	2.26969	1.60213	1.54969	2.22044	1.02736
85.2	2.99245	3.00117	2.26975	1.60186	1.55599	2.22473	1.02718

[truncated: 7 more sheets: 3B, 3C qByte, 3C Commercial, 3D, S1C Fig 2, S1C Fig 3a, S1C Fig 3b]
